# Supplementary material for: Presynaptic gating of monkey proprioceptive signals for proper motor action
Source: Nat Commun. 2023 Oct 25;14:6537. doi: 10.1038/s41467-023-42077-w (PMC10600222; doi:10.1038/s41467-023-42077-w)
Supplement: Supplementary file 4 — Source Data [file 41467_2023_42077_MOESM4_ESM.xlsx]

## Sheet: Fig2CD_Fig3AB_SFig1AB
Data#	Monkey	DelayE	AME	AHE	PME	DelayF	AMF	AHF	PMF
1	Y	0.224547	-1.51668	0.805277	1.60763	0.226848	-1.05574	1.4121	0.470204
2	Y	-0.364767	-1.72249	0.897631	2.25355	0.651735	-0.213802	-0.911223	0.56714
3	Y	-0.209665	1.0794	3.46851	0.447623	-0.427498	2.2593	1.44733	1.12906
4	Y	-0.377648	0.965038	0.322629	0.612727	-1.09731	1.45566	-0.466539	-0.539968
5	Y	-0.450242	1.05116	-2.52586	0.272929	1.75712	1.18216	-0.240519	-0.0515205
6	Y	-1.71404	-1.73133	0.152603	0.40915	-2.23614	-0.278319	1.42864	0.500688
7	Y	-4.04631	-0.709848	-1.00961	-0.51866	2.56397	-0.487669	-0.476335	-0.296471
8	Y	0.244821	2.51299	0.633369	1.06444	0.458463	-0.633969	0.861607	0.713968
9	Y	0.568966	-0.144757	2.97653	-0.591188	0.175547	-0.831486	0.677355	-2.50642
10	Y	-0.659559	-0.413693	-0.374031	-0.0932856	-1.18319	0.728649	1.08902	0.00840613
11	Y	-0.87912	-0.315392	-1.1725	-1.35137	0.420156	1.88529	0.374404	-0.990902
12	Y	0.513628	-1.25904	-1.78584	-0.834385	0.0683129	2.20044	0.463772	0.437016
13	Y	0.334872	-1.12959	1.6282	-1.39416	0.796497	0.0307329	0.116756	1.06446
14	Y	-1.63948	-1.5618	0.0012861	-0.164722	2.05114	1.54081	2.57011	-0.122026
15	Y	-0.546656	-0.373205	3.25093	-1.08302	-1.07982	0.520656	-2.4032	-0.644375
16	Y	-0.131815	-1.15663	-0.0211972	1.23057	0.596572	0.642203	-0.642262	-0.719954
17	Y	0.308451	0.697883	0.579869	1.00369	-0.0085236	-1.80848	-0.992305	1.26269
18	Y	-0.480933	-1.719	-1.7211	-1.08588	-0.515623	1.5626	1.54735	-0.285742
19	Y	-0.163111	-1.54123	-2.15523	-0.198983	0.507003	-0.486266	-2.04897	-0.640765
20	Y	0.729727	1.10779	1.3022	1.1475	0.299657	-1.5321	-0.0304992	-2.37493
21	Y	-0.0679969	-0.687234	2.90551	0.808022	1.60785	1.92741	1.20249	0.605872
22	Y	-1.90138	-1.04056	0.627415	0.456159	-0.979776	1.1851	-0.0498404	0.519446
23	Y	1.31859	0.0849352	0.257112	0.0248279	0.0881618	-0.739742	2.61248	0.485038
24	Y	0.448738	-0.0762307	-3.64429	2.03776	0.420554	1.0437	2.48077	2.88494
25	Y	0.114808	-1.04643	2.30626	-0.877043	-0.315759	-0.808579	0.477026	-0.48095
26	Y	1.30413	-0.25335	-0.858051	-1.52821	0.737187	0.520115	-0.331624	-0.35691
27	Y	0.974586	2.38189	0.621803	1.92244	-0.893714	-0.404984	-1.94616	-0.352681
28	Y	0.98394	0.617195	2.81329	2.40268	1.79465	0.23003	1.93183	0.486487
29	Y	0.373043	0.00300228	1.54737	0.942894	-0.323225	-1.17972	-0.314664	0.00380313
30	Y	0.387196	0.335161	-1.26215	-0.0403724	0.61917	-0.130686	0.281555	0.101312
31	Y	1.61679	-0.966775	0.956222	0.808573	1.6823	-0.541387	0.262006	-1.5893
32	Y	-2.72077	0.564329	-0.382469	0.39272	-1.22492	-0.289067	-3.35	-1.91341
33	Y	2.66399	-0.881397	0.189634	0.0913738	1.31433	-0.575749	3.4175	0.22006
34	Y	0.204678	-0.613374	0.81533	2.0393	-0.175727	-1.20467	1.40938	-1.33149
35	Y	1.09813	-0.641945	-1.82082	-0.770501	-1.60754	-0.251438	0.428614	-5.11065
36	Y	0.835811	0.253921	0.386286	1.3893	-0.957077	-1.11659	-0.855173	4.03535
37	Y	-0.391027	0.364998	0.726247	0.231842	1.33799	0.752122	2.89485	-0.151323
38	Y	-0.184449	-0.422874	0.0107067	0.0912624	0.0608129	-0.395835	-0.240782	0.173558
39	Y	-0.38612	-1.81014	1.31076	0.110022	0.519302	0.614704	1.18276	-0.421459
40	O	0.684464	0.438284	0.19421	0.828487	-1.15632	-2.40571	-2.48573	-0.897597
41	O	0.0489338	-1.23958	0.270072	0.531945	-0.64867	-0.28078	-0.829447	1.09176
42	O	-2.92669	-0.941529	0.150532	0.256722	3.27696	-1.0153	-0.553758	0.523433
43	O	0.690404	-2.55255	-0.763265	1.81171	-0.853769	-1.26608	0.293333	-0.717627
44	O	-1.52788	-1.01068	0.870703	0.766163	2.43827	1.88229	-0.224985	1.8361
45	O	-0.435928	1.73163	-0.124893	-1.4086	-0.202336	-1.14648	-1.24264	0.0470658
46	O	-1.13603	-1.89287	0.498867	-0.388957	-1.47777	-0.0741671	1.36274	0.211376
47	O	-3.19103	-3.90954	-1.14411	-4.06964	-1.40385	-0.0335678	-0.691598	1.51827
48	O	-2.08296	-0.478794	-2.61202	-1.66296	1.15625	-0.519627	1.69353	0.882349
49	O	-1.59653	0.372138	-1.39147	-0.716384	3.40319	1.22177	0.599289	-0.319
50	O	-0.0739909	-1.14008	-1.13432	-1.69829	-0.822935	-1.72758	-2.57894	-2.49251
51	O	1.52777	0.506205	0.905481	0.980443	-0.0162807	0.44824	-0.639272	-0.632544
52	O	-2.42374	-1.43292	-2.70893	-0.516621	1.1248	-0.998581	0.84241	0.482341
53	O	-0.0198567	-1.27614	-1.77197	-0.30721	2.23437	3.72563	4.82503	0.309353
54	O	-1.54271	-0.615147	-1.58509	-0.60571	4.57181	1.06363	1.89752	1.73322
55	O	-0.567714	-0.0630407	1.18048	-0.3972	-4.13472	-0.260238	0.0047046	-0.450991
56	O	-0.265508	0.905524	0.472314	2.00936	-0.899699	-2.3728	-0.316164	-1.08668
57	O	-1.14688	0.227573	-0.518322	0.906646	2.72873	1.66493	2.92702	-0.232733
58	O	0.58442	-3.46396	-3.13332	-0.790175	2.32985	-1.05441	-0.570441	1.37015
59	O	1.46798	-1.67416	0.528836	-0.53746	-1.60263	0.394791	-0.423641	0.597623
60	O	-2.11833	-1.19624	-0.53303	0.700667	1.37446	1.66322	0.873758	0.508769
61	O	1.42752	1.59454	-0.905275	0.266885	0.527458	0.33914	1.47416	2.69367
62	O	2.77197	1.21588	1.62843	1.40142	2.38027	2.94655	1.89357	1.08357
63	O	-0.962767	-1.83671	-0.983202	-1.31349	-1.18022	0.251259	-0.252762	-1.33904
64	O	-0.726859	-1.71148	-0.186027	-1.39819	-0.169163	-1.41873	0.321332	0.158104
65	O	0.988947	0.514586	-0.213632	0.609251	-0.582177	-1.20925	-1.56595	-1.04736
66	O	-0.881474	1.74142	-0.485167	-0.612592	-0.403411	-1.49445	0.0838598	-1.88127
67	O	0.911866	1.03405	2.13687	0.830373	-3.15407	-0.772251	-1.31093	0.942678
68	O	0.743006	-1.70223	-0.966134	-1.2243	1.25746	1.3809	1.30541	1.50421
69	O	2.8755	1.85098	0.491896	3.43575	1.88238	0.319093	1.05295	2.10943
70	O	-0.677399	-0.97623	-0.0554753	-1.31575	1.11199	-0.868007	0.0808614	-0.637702
71	O	-1.87363	-1.56734	-2.77293	-1.26822	0.657802	-1.44089	-0.0201934	1.04885
72	O	0.564441	-0.180247	2.23647	2.25164	-0.745654	-0.65936	1.00007	-0.51827
73	O	0.674188	0.562424	-1.86873	-1.28974	0.196991	-1.81152	-1.56346	-1.17419
74	O	1.06285	-0.383546	0.673226	-0.761528	0.345601	-0.69996	2.37117	0.612428
75	O	0.500358	-0.0804417	-1.81929	2.49585	1.56845	-0.110387	-0.468034	0.0195525
76	O	2.18054	-1.1889	-0.615872	-1.1292	-0.34187	0.603716	1.24154	0.82732
77	O	-1.00203	-2.01775	-2.2543	-1.11134	-2.30535	-1.92292	-0.513933	-0.513184

## Sheet: Fig4A_SFig1C
Data#	Monkey	E-500	E-400	E-300	E-200	E-100	E-0	E+100	E+200	E+300	E+400	E+500	F-500	F-400	F-300	F-200	F-100	F-0	F+100	F+200	F+300	F+400	F+500
1	Y	0.356267	-0.451924	-0.587743	0.177213	-0.358907	-0.00202861	-0.499387	-1.31269	-1.01947	-1.14363	-1.15883	0.175603	-0.317002	-0.942225	-1.00503	0.431308	1.47783	-0.923203	-3.38466	-0.906822	1.94931	2.02909
2	Y	-1.79555	0.428546	1.63763	-1.07206	-1.603	0.866831	-1.55535	-1.59166	0.138522	-0.987926	0.542664	0.165324	-1.40677	-0.485539	-0.947664	-0.701988	-0.368302	0.0578887	0.340979	-0.568763	0.216894	-0.36778
3	Y	1.28497	-0.854853	-1.10298	-0.55289	1.56572	2.22703	1.04614	0.950227	0.476918	1.10759	2.09646	0.173147	0.868818	0.00419298	-1.66728	-0.210463	2.98408	2.39905	0.0552144	0.0511785	1.33713	0.862238
4	Y	0.99556	0.357608	-0.496857	-0.292331	-0.485638	0.820702	0.418182	-1.02249	0.982516	2.32306	0.94087	0.904825	0.945558	0.70488	-0.80159	-0.642592	1.23909	0.956286	0.716501	1.00563	0.458232	0.255726
5	Y	0.180619	-1.43978	-0.679021	-0.467534	-0.870042	0.487768	0.0976223	0.0958087	-0.103218	-1.09969	-2.0328	1.06475	1.0368	-0.107461	0.752436	1.6183	0.755741	0.942608	0.987144	0.581568	0.652653	0.854856
6	Y	-0.90561	-0.69034	0.0474212	0.547439	-0.0129454	-1.07121	-1.12657	-1.2255	-0.032827	0.596857	0.416607	0.60117	0.257861	0.137476	-1.91193	-2.05739	-1.66834	-1.5852	-0.105861	0.572871	0.634967	-0.422517
7	Y	-0.515148	-0.634159	0.569912	-1.41523	-3.07421	-1.37716	-1.04114	-0.108674	-0.10405	-2.16708	-2.47904	1.07142	0.655444	0.395091	1.22291	1.79668	0.592031	-0.796402	-0.0834204	0.0975432	0.144123	-0.167983
8	Y	-0.0313993	-0.00111154	-0.0608802	0.598254	-0.170878	-0.0859206	1.40619	1.83856	0.398324	1.03529	2.68517	-1.75475	-0.440901	0.658186	1.4629	1.98507	0.575337	-0.973651	-0.721626	0.26755	0.406817	0.648999
9	Y	-0.321061	0.293912	0.158235	-0.665526	0.469199	0.854459	0.0832518	-1.31408	-1.67466	0.942386	1.94399	-0.881815	-0.690241	-1.14293	0.218048	0.102187	-0.979786	-0.640716	-1.09574	-0.363182	1.12248	2.3332
10	Y	-0.854532	-1.45846	-1.5775	0.0176584	2.16421	0.72732	-0.20019	-1.02358	-0.962011	-0.0225768	-1.26244	-0.220568	0.595539	1.943	0.149956	-0.63247	-0.323255	0.182248	1.51164	0.895645	0.963939	1.2125
11	Y	0.584073	0.95462	0.983076	0.964213	-1.53746	-0.865391	0.465911	-0.845152	-0.725036	-0.107838	-0.113684	-2.52527	-1.15723	1.15339	1.22395	-0.232395	0.0736128	1.10653	0.969547	2.37844	2.46799	0.671943
12	Y	1.91248	0.191056	-0.910739	0.894469	1.53415	-0.0427755	-0.202715	0.0844072	-0.79503	-0.0398134	0.426527	-0.680515	-0.958669	-0.971735	-0.129346	0.870755	1.09733	1.4491	1.20905	0.894569	0.471599	-0.247826
13	Y	0.430342	0.268665	0.863147	-0.0367734	-0.798926	-0.459537	-1.27976	-1.12973	0.575353	1.05337	0.0775084	0.128925	-0.492862	-0.758322	0.303729	0.853954	-0.28125	-0.91987	-0.337129	0.824859	0.713042	-0.224977
14	Y	-1.4959	-0.288114	-0.177583	-1.12645	0.60331	0.398189	-2.97066	-3.13852	0.0732824	2.79596	2.01425	2.02927	2.02792	1.02338	1.60736	2.60542	0.919288	0.141824	1.59736	1.28155	0.649609	1.20772
15	Y	-1.55786	0.177679	0.509726	1.2152	1.31672	1.123	-0.171879	-0.900432	-1.1947	-0.0184862	2.07569	1.07434	-0.071809	-1.19559	-0.885194	-0.754433	-0.00104325	0.433491	-0.762429	0.0276542	-0.0258629	-0.427111
16	Y	-1.31921	0.0686717	2.22551	-0.000221302	-1.7125	0.580958	0.221657	-2.64735	-3.88625	-1.06995	1.16087	1.96411	1.0784	-0.0479019	0.157752	1.56302	0.514483	0.80391	1.36025	0.396366	0.323113	1.437
17	Y	1.74593	1.25686	0.732716	-1.12334	-0.572976	1.33778	0.890526	0.241017	-0.808597	1.00514	1.91254	-1.02391	0.494624	0.464033	0.497732	0.622219	-0.745982	-1.46325	-0.763422	-1.46119	-1.29415	-0.936603
18	Y	0.443063	0.969786	1.31793	0.682977	-0.458499	-0.846248	-0.734201	-1.3656	-2.93614	-2.10022	-1.13285	0.453843	-1.00458	-0.716934	0.0695635	-1.27822	0.480139	2.12193	1.22946	-0.0266974	0.502778	1.73891
19	Y	0.968239	0.0194444	0.388046	0.843516	0.76135	-0.361944	-0.898786	0.0613027	-0.232041	0.308587	-0.938251	0.606175	-0.477902	0.366531	0.0984828	-0.674915	-0.120456	-0.640302	-0.184051	-0.0448893	-1.04805	-1.60747
20	Y	0.419717	0.259333	0.975986	0.996525	0.226718	-0.504506	0.336928	1.88694	0.869686	0.933213	1.99399	0.0329033	0.544181	-0.147053	0.246616	0.530033	-1.73003	-1.48449	0.486121	0.109586	-0.950182	0.548434
21	Y	-1.16598	-0.579854	0.166368	-0.323741	-0.270659	-1.47628	-1.00298	0.876475	2.15605	0.601245	0.278427	-0.393914	-0.542909	-0.224677	1.02728	1.9847	1.80656	1.13666	1.24026	0.646457	0.915815	0.536965
22	Y	-0.341976	0.203991	0.341943	-0.956838	-1.52457	-1.09406	-1.41086	-1.31346	0.272442	1.16211	0.494208	-1.28905	0.614341	2.32849	-0.258526	-2.74467	-1.24943	0.388634	0.277326	0.786056	2.82112	1.59924
23	Y	0.904479	-0.432114	-1.09484	0.83571	1.91324	-0.912927	-1.27475	0.563573	1.85248	2.32659	0.737134	-1.06932	-0.0782033	-0.100576	0.137872	0.884389	-0.0594887	-0.59114	-1.50304	-1.01986	-0.0690842	0.907555
24	Y	2.06056	-1.74524	-1.73578	0.372669	0.324641	0.444048	0.845143	0.539054	-1.34359	-1.17673	-0.45727	0.0818149	0.825941	0.227469	-0.512166	0.02364	-0.136408	0.371831	0.592995	1.47818	0.216309	-0.208048
25	Y	0.616538	0.615126	0.445592	0.236243	0.510822	-0.712878	-0.605984	0.569191	0.00904731	1.24062	0.0469409	-1.07947	0.53769	0.368267	-0.128704	-0.462557	-1.12662	-0.239422	-0.864257	-1.37475	1.55264	1.96411
26	Y	0.248577	-0.625974	-0.8479	0.411717	1.34312	1.0415	-1.19453	-1.26543	-0.375012	-0.524106	-1.12657	1.95073	0.878629	-0.448167	0.612748	0.734932	0.550195	0.301357	-0.424228	0.25379	0.977985	1.34305
27	Y	-0.440031	0.429847	-0.565546	-1.19934	0.659642	0.849777	0.640563	1.74148	0.442851	0.314734	1.30108	1.73165	0.808126	-1.74494	-2.70388	0.207066	1.85917	-0.0258176	-1.64588	-0.923829	-1.59548	-1.43647
28	Y	-0.457161	-0.00576673	-0.513976	-0.246601	0.155382	-0.533975	0.0851939	1.01011	1.34236	2.87375	3.66279	-0.499916	-0.0728452	0.391166	0.928688	0.832918	0.526832	0.355347	0.16553	0.442785	0.572615	0.441636
29	Y	-1.38848	-1.10613	0.0658483	1.48617	1.07687	0.170587	-0.533627	-0.386591	-0.659055	-1.04848	-0.094722	1.6385	1.12331	-0.999592	-1.67391	-0.644111	-0.375505	-0.780721	-1.07944	0.00801435	0.47076	-0.223552
30	Y	0.657631	1.56048	0.689873	-1.40679	-1.37953	-0.0961552	0.263729	0.121802	0.929784	1.11922	-0.737306	-0.739701	-0.673732	0.475623	0.961795	0.183333	-0.171137	-0.633457	-0.349004	0.00876947	0.438569	-0.13969
31	Y	-0.258496	1.13598	1.00889	0.462106	-0.24777	0.230137	0.749019	0.0594554	0.426396	0.183465	-0.328537	-1.23952	-0.810497	-0.677951	0.693854	1.85819	0.561228	-1.06834	-1.10757	0.201715	1.51001	1.11264
32	Y	-0.831082	0.111702	0.964288	-0.925812	-2.18497	-2.45093	-0.516468	1.71081	1.00601	-0.0480342	-0.21552	-0.141494	1.87673	1.64016	-1.18663	-1.58486	-0.438261	-0.794085	0.0767408	0.90167	1.41175	0.662946
33	Y	-0.289535	-1.07578	-0.0629375	3.45565	3.06985	1.4988	0.389585	0.434787	0.732476	-2.54857	-0.655865	-1.18998	-0.408169	1.18754	1.05602	1.34483	1.77161	0.709232	0.823694	1.69531	1.41084	1.17344
34	Y	-1.5608	-0.857475	0.591286	1.87075	0.769025	-0.50859	-0.652543	-0.695997	-0.298929	-0.826542	0.694398	-0.300224	0.855024	1.1347	1.38002	0.135496	-0.808217	-1.11672	-1.34488	3.10119	4.69578	1.57919
35	Y	1.35641	1.47122	1.11199	2.18728	1.64005	0.206873	0.710013	0.44787	-0.5005	-0.329355	0.521937	0.339092	-0.490808	-0.86746	0.632765	-1.40057	-1.58977	2.68807	2.29738	-0.0504215	1.45022	1.89027
36	Y	-0.875249	-0.209973	-0.209905	-1.04707	-0.307973	1.67585	0.0586067	-0.871065	-0.00928984	0.646136	0.521862	0.334315	-0.492472	-1.50725	-0.986859	0.0241235	-1.13208	-1.86656	-1.79723	-1.407	-1.11657	-1.13039
37	Y	1.50593	0.426451	0.251998	-0.911919	0.0965626	-1.03464	-1.81414	0.334174	1.31033	1.2103	0.885624	-1.18207	-0.749633	1.83359	3.16068	1.6727	0.165783	0.846761	1.3694	0.844087	1.63217	0.161494
38	Y	1.12438	-0.372309	-1.40979	0.799263	1.79983	0.283035	-0.62624	-0.812721	-0.00752975	-0.190327	-0.311861	-0.092865	-0.556461	-0.401349	-0.479011	-0.851432	0.0622243	0.709763	-1.01021	-1.41917	0.914712	1.38233
39	Y	-1.61054	0.659163	1.28228	0.332876	0.613467	-0.873715	-1.63478	-0.904731	0.739609	0.894241	-1.11073	-0.190638	0.442016	0.296234	0.691485	1.64976	0.679698	1.276	2.83156	0.473752	-0.43921	0.109617
40	O	-0.664438	1.46719	0.939486	0.263103	-0.632065	-1.94224	-1.17573	0.93429	1.36058	0.985032	0.815834	0.55748	1.14422	-0.733419	-0.924161	-1.10572	-0.957734	-1.05083	-0.727816	0.131405	-1.35667	-2.64301
41	O	-1.42467	-0.242491	-0.450655	-0.488769	-0.445714	-0.846459	-1.70716	-1.25281	-0.375248	0.0589533	0.376868	-0.700892	0.23581	0.740776	-0.62755	-1.00227	-0.0465515	0.0808787	-0.69731	-0.676778	-0.455194	-0.628091
42	O	-2.04426	-2.12716	-1.85303	-1.17263	-0.932035	-0.33787	-0.252176	-1.41091	-1.2153	-0.275768	-0.383844	1.37494	1.39053	1.49132	0.444531	1.01307	0.533122	-0.717515	-0.242088	-0.866454	-0.176059	0.148517
43	O	0.286121	0.805497	1.19574	1.20541	-1.02675	-2.27364	-2.10074	-1.09143	-1.49526	-0.726994	0.626645	-0.0916923	0.411308	0.112109	0.676592	-0.990214	-1.16048	-0.552592	-1.3052	0.348867	-0.428797	-1.88571
44	O	-0.678736	-0.222726	-0.332359	-0.212379	0.0817299	-0.585784	-2.23179	-1.00081	1.42171	0.334893	-0.643121	-0.295075	-0.348358	1.3138	2.71469	2.32156	1.54167	2.58709	2.36607	0.228874	-0.0633279	-0.552883
45	O	-0.0206669	-0.537929	-0.317381	-0.239807	-1.03816	-0.173422	0.522076	0.244315	0.869238	1.56267	0.409161	-0.016879	0.428975	2.52305	1.59473	-0.736763	-0.290033	-1.32828	-0.73026	-0.273557	-1.206	-0.671871
46	O	-0.346764	-0.647128	-1.14475	0.098961	0.150379	0.153217	-0.353299	-1.88138	-2.24118	-1.61704	-0.608199	-1.38958	0.64121	1.10114	0.119291	-0.340273	0.270529	1.59627	0.59467	-0.316091	-0.137868	-1.83418
47	O	-0.469484	-2.54619	-2.25769	-0.719659	-1.79214	-2.68436	-2.74332	-3.12852	-2.2889	-1.30746	-2.00141	-1.66735	-0.520716	-0.733428	-1.13721	0.224006	-0.0921085	-0.293417	-0.184437	-0.466091	0.406256	-0.203184
48	O	-0.623755	-1.19977	-1.91691	-2.38064	-1.92346	-1.73676	-0.812752	-0.00511744	0.44646	0.419759	-0.235514	-0.968855	-0.511044	-0.913717	-0.443097	-0.00646746	-0.98605	-0.476682	-1.07759	0.175948	1.62063	-0.247872
49	O	-1.77471	-0.910738	0.306403	-1.0535	-1.46972	-1.46985	-1.87724	-1.21441	1.26898	1.48641	-0.499493	0.114008	0.698445	1.03923	1.48682	2.27764	1.38513	0.843579	1.21472	0.355677	1.40882	1.14287
50	O	-0.800666	1.41013	0.00709798	-1.21383	-0.230089	0.0161032	-0.168892	-0.751691	-0.502321	-0.907298	-0.0124382	-0.887394	0.000614993	0.243541	0.570644	0.234895	-0.684798	0.178184	-1.53519	-2.84492	-0.42112	-0.817155
51	O	0.223364	-0.668404	1.01783	1.323	2.58154	2.24161	1.21269	0.0562423	-0.146682	-0.25581	-1.42149	0.124815	-0.171032	0.736599	0.5987	-0.360741	0.290862	0.10602	-0.206638	0.0469131	-0.420278	0.435638
52	O	-0.356421	-0.672879	-1.23895	-1.10536	-2.28328	-0.534355	-0.953739	-0.634438	1.21829	-0.544884	-0.391375	0.197682	0.728112	-0.728614	-1.90009	0.134524	0.421659	-0.389336	0.264535	0.314609	0.159757	-1.20503
53	O	0.814843	1.38285	1.16862	0.567238	-1.53473	-2.00329	-0.72813	-0.727475	-1.19068	-0.349154	-0.282818	1.31732	1.86282	0.862798	0.355465	1.58899	1.88649	1.49454	1.68917	1.8092	2.11762	1.97997
54	O	-2.3264	-2.38472	-1.21752	-0.871071	-0.333642	-0.735281	-1.12556	-0.531375	-1.86255	0.229092	2.26746	1.32366	1.63467	0.943516	1.00025	2.11367	0.887935	-1.47949	0.218722	2.10265	2.03647	1.599
55	O	0.114786	0.0893354	0.821702	1.03385	-0.0696815	-0.586253	-0.982442	-0.84315	1.08875	1.07277	-0.381683	-1.83046	-3.91101	-2.50307	-0.7508	0.0436424	-0.273188	-0.995808	-0.47626	0.863222	0.266793	0.120081
56	O	1.34601	0.985682	-1.25611	-0.445975	0.108187	0.690637	1.31445	0.492235	-0.120382	-0.313863	-0.365984	0.389161	-0.903747	-1.53967	-1.03684	-1.30152	-2.19734	-1.77798	-1.09281	-0.947306	-1.0158	-0.917425
57	O	-0.207601	-2.2709	-1.68534	0.0247781	0.465127	0.649633	0.659557	0.263442	-0.649012	-1.12993	0.500569	1.75432	2.08504	1.4749	0.333262	1.0079	0.338864	-0.319219	1.92137	0.748901	-0.823733	1.0733
58	O	-1.58263	-0.50858	0.52718	-0.436198	-0.33512	0.248597	-1.9306	-3.5706	-3.06845	-2.09372	-1.33959	1.14576	1.16433	0.852014	0.130511	0.556915	0.310539	0.152052	0.458577	-0.144126	-2.40811	-2.49667
59	O	1.19927	-0.0627704	0.121792	1.67948	0.919214	0.0188774	-1.36417	-0.681927	1.02926	-0.557763	-1.8586	-0.404129	-0.564821	-1.7018	-1.21318	0.145384	0.290416	-1.1087	-1.85657	-1.18488	0.569033	0.448591
60	O	-0.782554	-1.74917	0.119374	0.724458	-0.73781	-1.25123	-0.191863	-0.509002	-1.51485	-0.853232	-1.17269	0.474033	-0.645019	0.749844	0.436643	-0.702012	0.763325	1.17911	1.67808	2.98972	1.00504	-0.161799
61	O	0.848422	0.527565	0.434769	0.188311	0.431056	0.738701	-0.0202258	0.427844	1.51084	0.729119	-0.145176	0.516431	0.2812	-0.531518	-0.611599	-0.0488902	0.235127	0.25326	0.785343	0.0631094	-0.39238	-0.439024
62	O	1.56927	2.1836	1.5806	0.854268	1.17456	1.11166	1.12005	1.08219	2.65556	1.84714	-0.173071	2.18191	1.91709	1.69461	1.77424	1.10732	1.11515	2.19995	1.85124	1.62859	1.98727	1.17583
63	O	-0.0613246	-0.654921	-1.54589	-0.798543	-0.13676	-0.468409	-0.747034	-1.48244	0.0246147	1.72015	-0.446143	0.360652	0.0522184	-1.49487	-0.0497891	-0.064848	-1.07076	0.0944172	-0.0163058	0.361233	0.150702	0.511422
64	O	-0.497399	-1.32495	0.155813	0.0883943	-1.06348	-1.19721	-1.22676	-1.19692	-0.424303	-0.248603	-0.405819	-0.0710555	0.140088	-0.497806	-0.104296	1.42777	0.93436	-1.42115	-1.31631	-0.411166	0.21238	-0.611178
65	O	-0.727438	-0.0721404	-0.194143	0.022236	1.13432	0.299069	0.381714	0.695974	-1.15433	-1.51334	1.16967	-0.556394	-1.48589	-0.124304	0.721692	-0.10605	-0.87979	-1.77859	-1.28791	-0.157353	-0.923215	-0.396323
66	O	0.302637	-1.02747	-0.579126	-0.372	0.663205	1.13308	0.661681	0.929874	0.938586	0.810522	0.519583	-0.530436	-1.25052	-1.26292	0.309713	0.938794	1.01514	0.305571	-1.96389	-2.02966	-0.745906	0.262956
67	O	1.10807	0.935443	-0.100242	0.775889	1.37849	0.455444	-0.181828	1.14322	1.71908	0.859996	0.5276	-0.176302	-0.505145	-0.792247	-2.53337	-1.91652	-0.0861935	0.417915	-0.481497	-0.0715321	-0.663799	-2.28839
68	O	0.30483	0.252369	0.0944536	-0.937838	-0.296458	-0.206492	-1.20308	-0.0123921	0.909551	-0.29362	-1.4557	-0.858727	-1.38815	0.913185	2.21936	1.49235	2.1176	0.946676	-0.751881	-0.773766	-0.0207146	0.627119
69	O	0.242889	0.959762	0.644407	1.92138	2.98859	1.89143	2.15863	1.29814	1.09944	0.996941	0.121058	2.16867	1.17474	-0.0193179	-0.261687	-0.0610166	-1.06901	-0.935016	1.36783	1.08307	0.364482	1.32897
70	O	0.822568	-1.34416	-0.906393	-0.506579	-0.370276	-0.80627	-0.541823	1.3598	-0.119006	-3.09366	-1.4997	-0.496914	-0.31957	-0.571164	0.969155	-0.380684	-2.75081	-1.79993	-0.972649	-0.650209	-0.399033	0.643085
71	O	-0.829171	-1.2726	0.310098	1.42817	-0.4763	-0.987398	-0.868769	-1.09756	-0.495654	-0.0823218	-1.50083	-0.536894	0.445331	1.29746	-0.412512	-1.41731	-0.953352	0.802127	1.14112	-1.49428	-1.75438	-1.74612
72	O	1.91536	1.20831	-1.48492	-1.95112	-0.538055	-1.00852	-0.48648	0.875842	-0.929415	-1.49757	0.790847	-1.36811	-1.33947	-1.25959	-1.88873	-0.337812	0.117709	0.0389972	-0.636689	-0.900187	-0.0452009	-0.910294
73	O	0.799879	0.242462	0.194683	-0.656605	-0.433541	0.631205	1.44781	-0.0609344	-1.15613	1.29435	1.39415	-0.00567991	0.136927	0.573863	-0.27414	-1.23338	-1.64907	-2.64584	-0.818293	0.261323	-1.58485	-0.284991
74	O	-1.0953	-1.14876	-0.184963	0.295567	0.660498	1.24748	1.27715	0.174082	-1.5893	-1.70756	0.349558	0.711558	-0.601141	1.26059	1.86497	0.203912	-0.309428	-0.971141	-0.732872	0.148404	0.784117	-0.434492
75	O	0.122254	1.0538	-0.347218	-0.674789	1.63778	1.48549	-1.33169	-1.71471	-0.0498936	0.588378	-0.869323	0.842097	1.97334	1.34833	0.536528	2.02923	1.9188	0.842265	0.743438	-1.01446	-0.527811	0.585833
76	O	2.28073	1.43257	0.190732	1.2223	1.4051	0.719676	-1.42167	-0.941911	-0.918188	-1.48048	1.18435	-1.09646	1.62625	0.517465	-0.109427	0.843863	-0.0607183	-0.27472	0.322649	0.213624	0.332547	0.78008
77	O	-1.85113	-1.9409	-1.28886	-0.60564	0.739312	0.305819	0.164938	0.0341528	-0.808434	-2.91253	-2.98742	-0.859939	-0.926792	-0.835888	0.0706696	-0.596648	-1.8408	-1.77899	-0.589952	-1.2705	-0.634306	0.763863

## Sheet: Fig4B_SFig1D
Data#	Monkey	E-500	E-400	E-300	E-200	E-100	E-0	E+100	E+200	E+300	E+400	E+500	F-500	F-400	F-300	F-200	F-100	F-0	F+100	F+200	F+300	F+400	F+500
1	Y	-1.55978	-0.0403902	-0.971514	-1.96734	-1.52085	-1.17126	-0.0903482	-0.676142	0.390261	1.16273	-0.775017	-0.053046	0.109226	-0.154128	-0.374655	-0.761086	-1.52256	-1.852	0.0332034	1.78127	1.6868	0.616863
2	Y	-0.132814	0.451608	0.252841	-0.615865	-0.564513	0.299023	-0.861172	-0.947866	0.413801	-0.316162	0.397983	0.277274	-0.801999	-1.1415	-0.0721642	-1.10945	0.19655	1.59513	-0.373858	-0.872131	-1.16569	-0.291635
3	Y	-0.594808	-0.205754	1.5734	0.822169	0.136697	1.82945	1.67669	1.38698	-0.671377	-1.57416	1.15522	0.898094	-0.0945677	-0.329318	-0.0411307	2.03132	2.34501	-0.198331	-0.189239	1.43196	2.04367	0.420042
4	Y	0.728128	-0.70811	-0.901942	-0.314526	-0.352675	0.18963	1.24069	1.7356	1.0972	0.545232	-0.74319	0.260494	0.103056	-1.37896	-1.07669	0.614488	-0.119589	0.285166	2.34954	1.31157	-0.550539	-1.69887
5	Y	-0.929195	-1.17506	0.199797	-0.0147146	0.827237	1.629	0.347825	-1.1996	-0.867684	-0.883541	-1.61129	0.409286	0.0927291	2.29089	2.61685	1.27768	0.589591	1.74435	1.51595	-0.19874	-0.511616	1.21838
6	Y	0.439693	0.103724	-0.892681	-0.628201	-1.09724	-1.05335	-0.470439	-0.972352	-1.01645	-1.52147	-0.830701	-0.359334	-1.17904	-0.239832	-1.21348	-1.49071	1.18781	0.318696	0.667711	2.25574	2.10361	1.65929
7	Y	0.47002	-1.55125	-2.93286	-2.00039	-3.3899	-1.01769	0.352345	-1.33654	-1.10201	-0.621946	0.305253	1.03891	1.34845	1.09427	1.34249	1.00875	-1.08524	-0.815615	0.123558	0.156672	1.20193	0.166987
8	Y	1.90688	1.7949	-0.0401164	0.509484	1.15155	0.925649	-0.0661773	-0.109411	1.19735	-0.238843	-0.510138	0.291308	1.63756	1.9071	2.46161	0.369665	-2.18821	-1.61356	0.110754	0.301559	0.0586835	-0.328948
9	Y	0.611002	0.385436	-1.70256	-0.756114	0.782131	0.784205	-0.277033	0.771396	2.97681	3.3076	2.79547	0.220612	0.300097	0.598431	0.293334	0.504458	-0.312792	-1.31512	0.41493	0.504185	1.0255	2.18544
10	Y	0.651988	-0.151701	1.11667	1.95457	0.946879	-1.29062	-1.89663	0.347028	1.14887	0.674928	-1.40491	0.141483	-0.234239	-0.673346	-0.952451	0.535187	1.07489	0.593974	-0.0307825	0.215589	-0.369671	-1.43253
11	Y	0.263817	0.325137	-0.657063	-1.17318	-5.02233	-5.42815	-1.17803	0.250231	-0.231154	-0.541443	0.24171	0.142922	0.580069	-0.59984	0.191015	1.38365	1.64788	1.97576	3.11935	2.98539	0.466132	-0.782161
12	Y	0.934538	-0.298461	0.311097	0.39597	0.456138	-0.532486	-1.73754	-0.647829	0.834676	0.430332	-1.45028	-0.432149	-0.548736	0.293426	1.41995	2.38387	2.22067	0.535981	0.917487	0.226884	-0.693902	-0.589984
13	Y	-0.350629	-0.57757	0.553709	1.15067	0.413801	-1.53506	-1.40786	0.408827	0.289697	-0.109201	-0.0724264	-0.584891	-0.325493	0.412433	-0.315717	-0.861285	-0.683385	-0.501045	0.340481	0.253742	0.275556	0.343309
14	Y	-0.488704	0.305608	0.677308	-0.15371	-1.60502	-1.61366	0.896752	1.76506	1.52702	-0.260148	-2.60277	2.3347	2.16722	2.27875	1.8391	1.91282	2.5305	2.16722	0.0581818	-0.132151	0.975352	1.91856
15	Y	0.568198	2.08447	1.3595	1.38037	-0.0200671	-1.09881	-1.15646	1.11204	3.93437	2.55312	2.09414	-1.08138	-0.597583	-1.59783	-0.977218	1.23502	0.159751	-0.0983892	0.735962	0.309163	-0.0870488	-2.24754
16	Y	-0.556101	-1.12018	-1.46728	-0.0214022	0.663436	-1.12952	-0.483946	0.408509	0.499313	0.100479	1.11376	1.55879	-0.143073	-0.2806	1.8103	0.623004	0.460569	0.870289	0.768048	0.691638	1.98419	0.232641
17	Y	-0.153839	0.0318608	0.269619	1.33689	1.96896	0.422474	0.109983	-0.217979	-0.0730591	0.941913	2.11112	0.0896199	-0.041091	0.0910665	-0.211051	-1.98724	-1.53603	0.546863	-0.494185	0.249901	0.752131	0.214285
18	Y	-0.971915	-1.08241	-0.799836	-0.430617	-0.387941	-0.822185	-1.03559	-1.94231	-1.42572	-0.0967122	-0.0961382	-0.434912	0.310183	-1.19187	-0.893339	1.08634	2.46783	0.726621	-1.23057	0.557528	1.71632	0.996644
19	Y	0.776975	0.991012	-0.153401	-0.569874	1.16891	0.0554665	-1.66306	-1.642	-1.87428	-2.18082	-0.852113	-0.19258	0.486316	-0.345648	-1.02994	0.386934	-0.167577	-0.101175	-0.955126	-1.97639	-1.90064	-1.67039
20	Y	0.308904	-0.42681	-0.0700644	1.24674	0.860848	-0.216695	1.70179	1.98048	1.95101	2.01409	-0.0954273	1.12463	1.33161	0.989	-0.194206	-1.84084	-0.281553	0.394129	-0.642369	-0.402392	0.868343	0.29392
21	Y	-1.16582	-0.900381	-0.246353	-0.743096	-1.09066	0.230889	0.483582	0.788542	1.84177	1.77808	1.38828	-0.433152	0.951616	0.402332	1.2744	2.45128	2.41365	1.02105	0.300973	0.437726	0.799557	-0.387274
22	Y	0.673868	-0.92021	-0.757137	-0.476756	-0.932379	-1.79932	-0.404278	2.49515	1.04213	-1.11964	0.680093	0.35122	1.4291	-0.252954	-2.62168	-1.39127	1.00207	0.612049	1.05353	1.33571	0.400135	0.381833
23	Y	-1.03483	-0.843149	0.832249	-0.316986	-1.96288	0.654803	1.34561	1.04826	1.02783	-1.92743	-0.872948	-0.749084	0.232118	1.02719	0.181659	0.447293	-1.00836	-2.59138	-0.377653	1.27437	1.72653	2.39029
24	Y	-0.190367	-0.791594	-1.166	-0.605955	0.926567	-0.601782	-2.07716	-1.18059	-0.651362	-1.32065	-1.47597	0.314472	0.62897	-0.628311	-0.960203	0.0924055	1.6723	1.7099	0.983136	0.404078	2.06212	2.09568
25	Y	1.31675	2.20813	0.691259	-1.08386	-0.903569	-0.00627651	-0.613476	-0.484605	0.892611	0.089853	-1.05937	1.55541	0.0204795	-0.414021	-0.410306	-0.609293	-1.22488	-1.09259	-0.666007	0.867801	2.18198	0.618299
26	Y	-0.884819	-0.529293	0.0983776	1.4264	0.836318	-0.0556448	-1.52488	-3.35176	-1.20768	-0.21583	-0.539222	0.372778	-0.402859	0.521261	0.920191	0.0634377	-0.706782	0.0400482	1.27353	0.582683	0.788823	-1.02717
27	Y	-1.1312	0.19882	1.33368	2.10704	1.38241	0.926187	0.793973	1.31393	0.964942	-0.125488	0.106916	0.47309	-2.26972	-2.47179	0.487426	1.91608	-0.014085	-1.63958	-0.873147	-1.44343	-1.35951	-0.649195
28	Y	-0.311747	-1.23474	-0.590152	0.323183	0.0799053	1.09706	2.23656	3.27592	2.12045	0.964216	0.315185	0.161523	0.662108	-0.0765243	0.376862	1.13244	0.044139	0.130873	1.1039	0.577692	0.722707	0.499827
29	Y	0.17425	1.37564	2.13124	0.841807	0.247264	-0.575839	-0.534336	-0.872326	-0.240252	1.34764	1.16993	0.577304	-1.12178	-0.789238	-0.204167	-0.558905	-0.442584	-1.51155	-0.222028	0.887965	-0.273257	0.393725
30	Y	0.883884	0.588739	-1.00007	-1.52297	-0.410004	1.06751	1.46162	0.0420223	-0.226526	-1.96984	-1.72958	-0.243145	1.91299	1.6753	0.231717	-0.379982	-0.61482	-0.288931	-0.210365	-0.291758	-0.922246	-1.0603
31	Y	1.20446	0.610355	-0.0178813	0.41301	1.50737	0.201526	-0.672612	0.951674	-0.228809	-1.55607	-0.558516	-1.236	-0.0630727	0.678627	1.48044	-0.234654	-1.74285	-1.02841	0.690485	2.14507	0.549129	-2.4692
32	Y	0.965132	-0.12138	-2.12237	-1.20001	-0.212135	0.749583	0.949983	0.39444	0.891063	0.559691	-0.099018	1.23302	1.18594	-1.30849	-2.1253	-1.27049	-0.324275	1.64062	1.42427	0.0552851	-0.345876	-1.12966
33	Y	1.65988	1.58977	1.16702	1.30749	0.741213	0.270912	-0.525324	-0.322642	0.412591	-0.610641	-1.14497	-0.998512	-0.227931	1.79395	1.82918	1.54998	-0.247654	-1.50215	2.10986	3.09299	1.60022	0.843696
34	Y	-0.0745836	0.0721693	0.00334649	0.116232	0.823972	-0.487704	-1.53067	-0.60709	-1.23443	-0.465965	2.0967	-0.289036	-0.562425	0.685816	1.28859	0.294029	-0.794308	-1.75518	-0.683616	2.87623	3.93166	0.940299
35	Y	2.43166	0.774392	0.833052	2.79881	2.03755	0.902888	-0.23121	-2.31849	1.11644	4.68283	4.48255	-0.885712	0.567666	1.50183	-0.146387	-1.11381	0.180305	2.18643	1.37067	-0.229694	0.856327	0.222268
36	Y	-0.624871	0.735337	-0.106719	-0.755443	1.66068	1.9914	1.36737	0.513371	0.472858	1.70806	-0.477916	0.141061	-0.572561	-0.161782	0.822303	0.7359	-0.552008	0.58683	-0.777229	-1.87878	-1.14209	0.533814
37	Y	0.515158	0.742242	-0.54937	0.820152	0.876188	0.235991	1.03078	0.426549	0.517635	2.4011	0.780371	-1.23126	0.681073	3.38583	2.36417	1.78764	1.7695	0.404137	0.0964324	0.498641	1.12923	1.54259
38	Y	1.18003	-0.78315	1.22152	1.07573	0.391688	-0.0287493	-0.143299	0.586168	-0.119594	-1.14708	1.31025	0.448761	-0.295324	-0.411007	0.42999	-0.623583	-1.03372	-0.351214	-0.0972041	0.282982	-0.130385	-0.316857
39	Y	-0.50518	0.322473	-1.04104	-0.789334	-0.906773	-0.824047	0.834054	1.62705	-0.625239	-2.02537	-1.18631	0.866138	0.761538	1.74691	1.51937	0.553278	2.27779	2.60906	1.35358	0.28379	-0.807033	-0.408813
40	O	1.34971	-0.418352	-1.69567	-0.922901	0.69064	0.934092	0.3573	0.703018	0.158104	-0.906947	0.163954	-0.126592	-1.66973	-1.21042	-0.244742	-0.547188	-1.517	-0.188822	-0.479328	-2.80953	-3.06541	-1.44045
41	O	-0.263813	0.274505	-0.861209	-2.44378	-2.06273	-0.382902	0.34013	0.414623	-0.106531	0.609043	1.55912	0.509059	0.327654	-1.0724	-0.606556	-0.55293	0.340362	0.0362185	-1.38081	-0.449483	-0.599269	-1.4177
42	O	-0.917083	-1.17935	-0.726667	-1.35029	-0.941859	-1.24081	-1.21527	-0.075341	0.27806	0.499047	0.0746619	0.680217	-0.755759	-0.552637	1.67758	1.55348	-0.129074	-0.513447	-0.395677	-0.499595	-0.253134	1.20228
43	O	0.438641	0.149425	-1.84253	-3.2622	-1.3771	-1.70873	-2.53521	0.256453	0.978457	-0.583909	-0.041067	-0.330294	0.174579	-0.484227	-1.43852	-0.00454752	-1.01435	-0.321282	0.770198	-1.14602	-1.47954	-0.35278
44	O	0.0822757	-0.50316	-1.10151	-1.03544	-0.850813	-0.755117	0.0804005	0.186681	0.386115	0.084907	-0.197518	0.282363	1.08353	2.34205	2.61083	2.55444	2.44693	1.1586	-0.212386	0.394742	-1.16316	-1.69559
45	O	-0.776712	-1.23555	-0.0273756	0.307854	0.71512	1.08692	1.02547	0.919698	0.639513	0.402339	-0.221738	1.93066	2.38435	0.208948	-1.209	-0.913824	-0.427533	-0.776026	-0.82395	-1.04143	-0.92763	-0.9938
46	O	0.054442	0.798588	-0.197735	0.0252273	-0.024895	-2.24972	-2.46797	-1.19921	-1.20426	-0.627435	0.639814	0.963151	0.000309055	-0.270499	-0.381967	0.0920035	1.44092	-0.65153	-1.385	0.41297	0.17733	0.273133
47	O	-0.983389	-0.621519	-2.66793	-2.70662	-2.82138	-2.43131	-2.16833	-1.73685	-0.848061	-1.34927	-1.02328	-0.200508	-1.04417	-0.894711	0.489572	-1.41384	-0.105517	0.87053	-0.229798	0.00947215	0.463554	0.610791
48	O	-0.630222	-1.85198	-2.71743	-1.00576	0.124504	0.102169	0.275091	0.195942	-0.758598	-1.05941	-1.4729	-1.22669	-1.07604	0.223411	-1.00962	-1.42204	-0.31673	-0.608959	-0.255325	0.253354	1.11291	1.5224
49	O	0.335897	-0.894665	-0.970112	-0.988921	-2.00931	-1.29079	1.43874	1.20626	0.478056	0.557573	-1.01554	-0.121178	1.39661	2.17051	2.46987	1.59047	0.842748	1.10391	0.299912	-0.193269	-0.196484	0.605752
50	O	-0.0707168	0.412468	0.861937	-0.521307	-0.936161	-1.34961	-0.859796	-0.771594	0.463052	0.790237	-0.678388	0.350622	-0.822716	-0.287608	0.847786	-0.833041	-0.698072	-1.60216	-2.03111	-0.550931	-1.5234	-0.975912
51	O	2.29649	1.39009	1.35947	2.14712	-0.2567	1.0185	0.365144	-1.08378	0.732232	0.0921825	0.518443	-0.0423265	1.18756	1.64263	1.31086	0.587882	-0.533929	-1.07632	-0.174247	0.212079	-0.151688	0.271051
52	O	0.823335	-0.231477	-1.15731	-2.8035	-2.55647	-0.309774	0.228267	-0.730111	-1.18158	-1.65018	-2.45442	-0.907413	-1.9765	0.276096	0.142126	0.418121	0.453681	0.827294	0.0649636	-1.94053	-1.755	-0.678346
53	O	0.341232	-0.470974	-0.954215	-0.0122385	-2.66164	-1.21569	-0.207005	-1.26744	-1.23326	-1.47134	-0.598151	1.04462	0.908272	1.44609	2.08462	2.16992	1.32472	0.517212	2.27773	3.29671	2.10361	2.67331
54	O	-0.395035	1.03765	-1.08798	-1.17865	-0.800227	-1.25371	-0.888267	-0.604663	0.662521	0.928843	0.680488	0.738969	0.742483	1.26747	1.58577	0.550943	-0.42807	0.00646877	1.96237	2.36882	0.451442	-0.565069
55	O	0.191225	0.514714	1.19887	0.178571	-1.16862	-0.843387	-0.20391	1.20179	0.719737	-0.0288114	0.114272	-3.44492	-2.76893	-1.03124	0.690031	-0.443906	-1.12069	0.836836	0.893707	-0.139874	0.133332	-0.716627
56	O	0.2332	-0.792077	0.650504	1.30442	0.182514	-0.0538811	0.176256	-0.112527	1.63762	1.34353	-0.555832	-0.789405	-1.11132	-1.87947	-1.81212	-1.59081	-1.57338	-2.05022	-1.11641	-0.165623	-1.26888	-1.84607
57	O	0.280184	0.773922	0.548156	0.685369	0.178827	-1.57333	-0.737116	1.1345	0.837301	0.143374	-1.36777	0.985	0.43072	0.384204	0.080712	0.685188	0.722933	1.25295	0.714188	0.807382	1.89764	2.8859
58	O	-0.589659	-0.31167	-1.35241	-3.50503	-3.20034	-1.62629	-0.302512	-0.828931	-1.616	-0.360985	-0.835577	1.02917	0.463917	0.732584	0.573515	-1.16636	-0.248423	0.694942	-0.789733	-2.24299	-1.6361	0.294895
59	O	1.15852	1.55895	-0.857043	-1.22746	0.403179	-0.679455	-1.66333	-0.16696	-0.296165	-1.23872	-1.23708	-2.35039	-2.44257	-0.100488	1.09373	-0.934065	-1.71237	-0.386122	0.819943	0.365735	0.135202	1.22816
60	O	0.234145	-1.01759	-1.85945	-0.729089	-0.265208	-0.728154	-0.996922	-1.48086	-0.989473	-0.288168	0.537568	0.9711	0.885785	0.93349	-0.0578339	0.481365	0.999848	2.47392	1.97936	-0.632188	0.181333	0.757952
61	O	1.40207	0.730318	-0.0556027	-0.26214	-0.0480221	1.65033	2.64526	0.986461	-0.567946	0.926764	1.34159	0.352836	-0.610535	-1.52924	0.343616	1.61291	0.879068	0.69965	-0.728607	-0.445552	0.222845	1.15807
62	O	1.02	1.67542	2.15821	0.707558	1.53132	1.325	1.18097	0.192427	-0.817486	0.953738	0.584113	2.40381	1.1209	0.973785	2.17124	1.68912	2.00324	1.90892	1.03153	0.774809	0.749178	0.832052
63	O	-1.83619	-1.03893	-0.318922	-0.024236	-0.732691	-0.526499	-0.323719	-0.511529	-1.1929	-1.80518	-0.380767	-0.148841	-0.708309	-0.0453324	0.13457	-0.563809	-0.72172	0.108802	0.43873	-0.411815	0.199639	1.0346
64	O	-0.210391	-0.058801	-1.23513	-0.949002	-1.12456	-1.9248	-1.01421	0.922181	1.395	0.0400227	-1.42552	-0.331354	-0.812412	-0.158341	0.712788	0.230755	-0.829965	-0.792909	-0.620531	-1.05996	-0.773378	0.684645
65	O	-0.786206	0.626731	0.671743	0.146783	0.677601	-0.590725	-0.8382	-0.74632	0.131308	1.20687	0.156813	0.418312	0.920901	0.122287	-1.50123	-1.2213	-0.69051	-0.844116	-0.267046	-0.783082	0.209951	-0.294306
66	O	-0.480565	0.49963	2.27873	0.353388	-0.262209	0.762094	0.633492	1.87363	0.279312	-1.74475	-1.38583	0.735245	0.717323	-0.870987	0.69138	1.78211	-1.13273	-2.24691	-1.33071	-0.533375	0.396092	-0.254247
67	O	-0.519975	-0.453418	1.01121	0.765067	0.986755	2.49881	1.18548	0.190749	0.331434	1.51168	2.14519	0.176951	-1.18925	-1.32777	-1.05308	-0.285578	-0.353043	-0.573184	0.109989	-0.298886	-1.85356	-1.09513
68	O	-0.626204	-1.44063	-1.30234	-0.217965	0.993929	0.406691	-1.52372	-1.68459	-1.10549	0.613722	-0.833654	2.03972	2.31502	0.781511	0.462793	0.509199	-0.303372	0.381325	0.88379	1.29868	1.76076	1.85385
69	O	2.55935	2.76027	2.45135	1.34076	0.46606	1.83949	1.23258	-0.415739	0.321268	-0.952185	-0.693966	0.53438	-0.471595	0.506973	-0.337362	-0.290946	-0.626908	0.0940387	0.655915	0.650055	1.56029	0.0593138
70	O	1.48063	-0.176288	0.0547653	-0.15185	-0.361446	-0.769664	-1.74478	-1.26613	-0.574646	0.29009	0.70327	0.669347	-0.890976	-1.02897	-1.4781	-2.61912	-1.34285	-0.651869	0.738811	1.95411	1.49149	1.11271
71	O	0.212602	-1.28578	-0.388699	0.571874	-0.60007	-0.582721	-0.438262	-0.446179	-1.31059	-2.53866	-1.61156	-1.39961	-0.920616	-0.177224	0.364083	1.02122	1.19409	-0.827439	-3.94395	-2.01474	-0.291406	0.36808
72	O	-0.65938	-2.32949	-0.652887	-0.349948	-0.781612	-0.0409416	-0.98083	-0.721114	-0.129018	0.597269	1.97971	-1.30401	-2.063	-1.88859	-0.0789619	-0.298183	-0.233081	-0.301704	-0.175227	0.0198953	-0.836264	0.307572
73	O	-0.12615	0.169748	0.020065	0.852662	1.76532	0.510451	-0.670606	-0.221527	0.318964	-1.0684	-2.17097	0.106057	0.426038	0.18417	-0.936722	-2.04345	-2.67083	-0.540608	-0.310276	-1.56912	0.467443	0.962548
74	O	-0.11851	0.627581	0.0890172	0.00529188	0.0175704	-0.0862232	-0.898362	-1.06088	-0.023945	0.326977	0.659497	-0.36724	1.58569	1.80928	0.168171	-0.82633	-1.16947	-0.807029	0.686751	0.834544	-0.427225	-0.505834
75	O	0.42499	-0.75487	1.39226	1.83576	0.200362	-1.82922	-1.99609	0.607848	0.0095624	-0.25007	-0.974998	2.80261	0.675689	-0.0729548	2.33993	1.18043	0.697875	0.679579	-0.734639	0.311995	0.574506	-0.558961
76	O	0.229199	0.761844	0.66111	1.32739	1.21421	-1.32961	-1.07053	-0.33041	0.131598	0.834646	0.0965696	2.06602	0.776364	-0.0380567	-0.248319	-0.296688	0.263082	0.824595	-0.0615248	0.0216805	0.623762	0.897898
77	O	0.235845	0.0319134	-0.594339	0.235861	-0.123972	-0.837446	-0.375791	-1.56847	-3.33255	-2.89697	-2.19143	-0.620496	-0.329682	-0.955095	-0.657273	-1.0176	-2.26921	-0.776868	-0.390727	-0.762148	0.24548	-1.44484

## Sheet: Fig4C_SFig1E
Data#	Monkey	E-500	E-400	E-300	E-200	E-100	E-0	E+100	E+200	E+300	E+400	E+500	F-500	F-400	F-300	F-200	F-100	F-0	F+100	F+200	F+300	F+400	F+500
1	Y	1.29097	-0.42349	-1.04183	-1.19409	0.305867	-0.682448	0.389382	1.28762	-1.48989	-0.298265	0.193024	-1.34854	-1.62501	0.835436	1.52477	-0.0163617	0.292525	-0.985621	-1.68814	-0.313801	0.0999336	0.812568
2	Y	-0.261577	1.4518	1.334	-1.73418	-1.62163	2.40748	2.88549	0.876722	0.220733	0.855702	0.424112	-0.698772	1.79637	1.78316	-0.141523	-0.037078	0.721592	0.82063	0.640648	2.50386	2.60584	0.167606
3	Y	1.50252	3.78642	4.20188	3.36341	2.52387	0.756179	-0.66679	-1.19454	0.785453	1.45301	-0.976969	-0.00280317	-0.110201	0.479612	0.820518	1.23698	0.475027	-0.0230041	0.274909	0.918008	1.3627	1.48006
4	Y	0.00785806	0.501334	0.8841	-1.84068	-0.860699	0.694997	-1.36666	-0.985305	0.376477	2.25102	1.34897	-0.50558	0.90853	-0.171911	-0.649587	0.927254	0.841013	-0.458617	0.230594	0.726868	2.0334	1.40067
5	Y	-1.30753	-1.02195	-0.925435	0.16787	-1.00862	-1.27035	0.924254	1.39926	0.868167	-0.190008	-0.647982	0.209397	-0.0466376	0.195943	0.955403	1.04497	0.613996	-1.52403	-0.444162	1.31005	0.336659	-0.836129
6	Y	0.313676	-1.08357	-0.0846529	0.0684676	-1.34818	-1.45296	-1.0869	0.190322	0.546585	1.43667	1.60688	0.141373	-1.33363	-0.748512	-0.308222	0.235998	2.18335	3.31558	2.66716	-0.00591015	-2.24115	-1.92224
7	Y	-0.231189	-0.0863794	0.394855	0.644704	-0.285138	-1.75204	-0.725868	-1.88843	-2.53286	-0.922961	-1.76347	-0.303863	0.248262	-0.665149	-0.286499	-0.335637	-0.591847	-0.433692	-1.35775	-1.24546	-0.913779	-1.20353
8	Y	1.46986	-1.57088	-1.53268	1.99501	2.10175	0.879047	1.4674	0.595495	-0.101417	-0.567149	0.128959	-0.243367	0.267925	-0.0226129	0.85832	0.735288	0.979792	0.767577	-0.578692	-0.0333957	0.792674	1.33598
9	Y	0.175981	1.33193	1.77909	-1.36283	0.258446	3.4524	0.71715	-1.18325	-0.906602	-0.218995	1.12866	-0.667014	-0.514872	0.238377	0.56666	-0.338159	0.159334	0.311078	-0.00120119	-0.04949	-0.419327	-0.440731
10	Y	0.631536	0.624769	-0.0508426	-1.28589	-1.60732	-1.24699	-0.144417	-0.209627	-1.20891	-1.60171	-1.01897	0.547943	0.190937	1.2495	0.298022	-0.367324	0.475813	0.868169	0.808867	0.601651	-0.444559	-0.118323
11	Y	-2.82739	-1.65723	-0.958051	-0.652328	1.21031	1.5209	0.145955	0.564003	0.335363	-0.577371	-0.00654486	2.14608	1.44538	1.24921	1.02905	1.94715	2.6095	1.22387	-0.031815	-0.279853	-0.306598	0.875645
12	Y	-0.395209	-0.76311	-0.780036	-0.804004	-0.242322	0.214458	-2.00551	-2.70234	-1.17989	-0.938984	-3.0489	0.435344	1.37624	1.87989	0.664505	-0.414929	0.173439	0.304226	0.93117	0.383009	1.09308	1.93624
13	Y	0.696713	1.19585	0.259881	0.400548	0.782669	1.44948	0.781792	-0.460565	0.767011	0.390659	0.47672	1.37369	1.1435	0.312972	0.107803	-0.863373	0.105707	0.769693	0.785002	1.07291	1.56025	1.58501
14	Y	-0.0695835	-1.44659	-1.36162	-0.0698175	-0.742442	0.437537	2.27633	-0.627265	-2.04617	0.173588	2.13817	1.20912	1.6476	2.85435	2.17947	1.35252	0.706989	0.326133	-0.31941	-0.788667	0.0286487	-0.650533
15	Y	2.60213	0.285262	0.720045	1.70938	-0.107568	1.32173	0.960316	-1.74567	-0.693312	0.714199	1.04548	-1.50551	-1.83236	-0.61558	0.222767	0.0264725	-0.250094	-1.74263	-1.05063	-0.165747	-1.12355	-0.678598
16	Y	-0.236398	-0.160281	-2.60457	-1.83289	0.946258	1.29256	0.947459	0.329534	-1.14122	-0.805734	-0.541162	0.173143	-1.27022	-0.951995	-0.931026	-2.1255	-2.03514	-0.32892	-1.29073	-0.941812	-0.11969	-1.42614
17	Y	1.9537	0.0744353	-1.4933	0.584753	1.06412	1.35843	1.47311	0.908637	0.372191	0.500865	0.999203	0.224509	1.61909	0.231555	-0.990571	-0.346159	-0.481531	-1.01076	-1.88404	-1.99041	-0.903189	-0.971512
18	Y	-0.0990755	-0.0295464	0.517037	0.751424	0.125309	-1.71337	-1.77228	0.548866	0.350196	-0.459756	-0.330796	-0.0627217	1.39444	1.25997	0.237478	0.0141447	0.544809	0.672987	0.910645	0.205454	0.194375	1.82773
19	Y	-2.33225	-0.373809	0.357835	0.163407	0.372481	-0.876919	0.930898	0.682008	0.165708	2.19409	0.373746	-0.965615	-0.79499	-0.510451	0.0115838	-1.46221	-2.16872	-1.52435	-0.492671	-1.76511	-2.58691	-1.25894
20	Y	0.471373	-0.169657	-1.22907	-1.3539	0.0123042	0.780954	0.216369	0.91397	0.172345	-0.908804	0.750647	0.661477	1.18111	-0.282197	-1.45195	-1.39273	-0.401541	1.31453	1.39307	-0.309159	-0.426108	0.38096
21	Y	1.40356	0.484402	0.142089	0.547527	1.7993	2.32859	0.464423	0.304486	1.06546	0.488363	1.90707	0.342564	0.722292	0.463041	0.982892	1.22976	2.14888	2.52066	0.586204	-1.65452	-1.96965	-0.777135
22	Y	1.50539	-0.271931	-0.348501	-0.270576	-0.291441	-1.32699	-0.44857	1.82466	1.45105	1.00205	0.901389	0.417677	0.228637	-0.717203	-2.06228	-0.812085	0.435848	-0.297726	-0.690979	0.370292	-0.712316	-2.61807
23	Y	0.80216	-0.338126	-0.352986	1.28437	-0.513296	-1.59057	0.491184	1.78384	-0.585875	-1.08883	0.987748	0.950538	1.34728	0.0690579	0.270907	1.65979	2.53302	0.928398	-0.346938	0.132196	-0.999516	-1.48942
24	Y	-1.83423	-2.49667	-2.32223	-1.6476	-0.965317	-0.426859	0.221273	-1.37668	-1.9851	-0.0844976	0.117232	0.305395	2.03167	2.38494	0.497226	1.08815	1.24594	0.342152	0.155466	0.593236	2.13193	3.57183
25	Y	1.43362	3.42183	1.77347	-0.690584	-0.864101	0.36137	2.27891	0.730042	-0.494871	-0.266155	0.319367	0.168602	-1.31211	-0.244706	-0.341634	-1.41238	-1.43048	-1.23545	-0.123136	0.426346	0.514034	1.6533
26	Y	-1.0767	-1.90447	-1.85012	0.474871	2.26586	1.23935	0.757755	-0.554367	-0.269027	1.00201	0.334235	0.645164	1.42209	1.95986	1.03957	0.259953	0.738649	-0.480679	0.226327	0.0688069	-1.88585	-2.27863
27	Y	0.357037	0.0859337	-1.50583	-1.69196	-2.42708	-0.53585	1.80301	1.37282	1.71126	1.27251	1.39597	-0.823724	-1.59571	-2.3155	-1.80888	-0.55465	-0.280279	-0.681734	-1.96627	-1.28515	0.128281	-0.064343
28	Y	2.45238	1.08267	-0.0276938	1.54915	1.96294	1.19108	1.40558	1.94481	1.21329	0.270737	0.243979	1.0703	-0.314622	-0.479293	1.24535	1.62992	2.06902	1.94777	1.80829	0.955283	0.760428	2.52582
29	Y	1.21112	1.20723	0.300553	1.29813	0.156786	-0.439054	1.27801	1.28431	0.986224	0.619848	-0.492689	-0.357063	-0.808474	-0.793185	-1.72919	-1.95828	-0.705382	-0.524993	-0.510551	0.034592	0.931614	-0.66312
30	Y	0.106327	-0.506828	-1.69958	-2.65898	-1.60531	0.907458	1.08673	0.79571	0.197522	0.482672	0.230353	-0.6948	-0.664632	-0.535666	0.590926	-0.663167	-1.35032	-0.63331	-0.741322	-0.492098	0.938072	1.40518
31	Y	3.5328	2.55053	0.0236825	0.43887	0.703385	-0.248218	-0.89994	-1.09052	-0.630877	-0.715317	0.665319	-0.162062	1.00971	-0.475027	-2.60631	-1.70144	0.30918	1.01663	-0.591124	-1.50733	-1.32306	-1.5398
32	Y	1.20081	1.49873	1.69536	0.274496	-0.435925	-0.155514	0.726681	1.21414	0.463401	-0.507605	-0.529889	-1.08035	-1.99261	-2.19618	-2.24501	-1.74223	-0.678224	-0.904479	-1.81803	-1.28242	-1.75473	-2.46399
33	Y	1.10143	0.764143	0.30595	0.388514	1.18649	-0.126398	-1.03795	0.914978	-0.987095	-0.87407	-0.783516	1.69443	3.17586	1.87272	1.14831	1.99141	2.75359	2.9375	1.9428	2.58906	1.8061	-1.07196
34	Y	-0.0165925	-0.63096	-0.479135	0.0793358	1.33953	1.74328	0.718163	0.717665	1.19967	0.901052	1.22991	-0.183025	0.096451	0.564038	-1.9991	-0.808695	0.828235	0.773882	0.335694	0.18277	-0.110255	-0.834734
35	Y	-1.11415	-0.355898	0.678768	-0.652228	-0.601671	-0.0978888	-0.417044	-0.429148	0.166768	0.467329	0.814064	1.52004	-0.434882	-0.965535	0.937273	0.897906	0.256252	0.637994	-1.11352	-2.14433	-0.818614	-1.22747
36	Y	2.55133	1.03903	1.21336	1.82498	1.45123	1.81671	2.61634	0.990336	-0.463839	1.83157	1.55224	-0.421547	0.00523911	-0.0512851	-0.85573	0.0561098	0.532608	1.2063	1.08548	-0.506022	-0.980943	1.18769
37	Y	0.239884	0.30126	-0.694087	0.459013	1.83384	-0.128442	-1.60871	1.19226	1.38303	-1.11742	0.311603	-0.0813843	0.41493	0.738274	0.776209	0.338572	0.786584	2.02366	0.394182	-0.290653	0.263516	1.77801
38	Y	-1.49032	-0.560086	0.811335	1.41429	0.618157	-0.487902	1.43619	1.5209	-0.0234375	1.26026	1.47722	0.0227452	0.602145	-0.727888	-1.09606	-0.908177	-0.294268	0.0465871	-0.174145	1.81331	1.20844	-0.561225
39	Y	0.999061	1.56881	2.9125	1.19108	1.35643	1.60702	-0.544843	-0.326148	1.818	1.88234	-0.72764	2.24058	1.25764	1.10262	1.54761	0.960326	1.21901	1.81852	1.5801	0.392036	0.227968	0.486489
40	O	-1.11437	-0.716546	0.721647	-0.128636	0.31554	0.821474	1.55505	0.608893	-0.192187	1.35954	0.633153	-2.84163	-2.76672	-1.02685	-0.988597	-2.9149	-2.28686	-0.661184	-0.138084	0.417628	0.331976	-0.0341571
41	O	1.13215	1.05587	-0.8684	-2.48851	-0.665203	1.35948	0.500132	-0.0405887	0.567145	1.30074	0.5641	-0.0276237	0.361474	-1.7297	-2.85076	-0.81423	0.297275	-0.372795	-1.14072	-0.128104	0.727485	0.661286
42	O	-2.02332	0.296744	0.139566	0.182798	0.192792	-0.290385	0.988937	0.811667	0.601558	-0.538901	-2.26311	0.0158282	0.754394	0.540622	0.0807138	0.616415	-1.6898	-3.01621	-0.216781	1.35589	0.170514	-0.286923
43	O	-0.893331	-1.0871	-1.0682	-0.471947	-0.260261	-0.225454	-0.998274	-0.451728	1.95439	1.24062	-0.119438	0.411784	1.94987	1.76377	0.839381	-1.81975	-1.07424	0.542159	-0.61628	-1.0973	0.219839	0.788757
44	O	0.388804	0.135115	-0.605422	0.702831	0.487255	1.1671	1.29084	0.436624	0.90401	1.27923	-0.221494	0.13197	0.302384	0.558394	0.869874	0.401563	0.570845	1.0268	0.172359	-0.32443	1.62957	2.00492
45	O	0.262646	0.958237	-0.195926	-1.53023	0.114654	0.718003	0.179894	0.155449	0.535281	-0.197868	-1.60513	-1.24113	-1.89697	0.26284	-0.00928001	-0.256596	-0.335359	-1.08232	-0.13001	0.932782	0.299288	-0.546538
46	O	1.07861	-0.97134	-1.19998	0.85708	-0.0369859	-0.183057	1.18239	0.673008	0.608332	0.266366	0.68153	-0.454092	0.0282312	0.0916758	1.0834	1.83622	1.49572	0.106376	-0.240023	0.872847	0.289541	0.395068
47	O	-1.28401	-0.803963	-0.209078	-0.196193	-0.673714	0.555354	1.33112	-0.131361	-1.49297	-1.62073	-1.07779	-1.07907	-0.819828	-0.0248425	-0.0980896	-0.353743	-1.49622	-1.35433	-0.214633	1.09156	2.39161	0.619136
48	O	-1.22298	-0.669346	-1.4909	-1.97312	-1.42047	-2.14868	-1.09634	-1.3216	-1.18475	-0.967997	-1.26697	0.00648979	-0.491881	0.553257	0.735087	1.15491	1.99885	0.720264	-0.881235	0.0502978	1.96547	0.714618
49	O	2.3534	0.24422	-0.450749	-0.714253	-0.543472	-0.105679	0.910925	-0.0599066	-0.537158	-0.681623	-1.15317	0.00664369	1.17314	0.661147	0.25374	1.70266	1.34691	-0.418637	0.323297	-0.369925	-0.969033	0.781503
50	O	-0.529344	0.0738824	0.542209	0.372382	-0.699627	-1.54234	-2.05177	-0.76365	-0.786058	-1.01332	-0.135764	-1.71034	-0.157904	-1.10903	-1.61827	-1.97107	-2.02245	-1.26393	-0.863609	-0.990736	-0.719985	-0.0726584
51	O	1.03738	1.50548	0.548201	0.576866	0.859855	-1.43755	-0.556074	1.22314	0.381236	-0.404298	-0.0825094	-0.353267	-0.790572	1.48554	-0.09851	-2.53284	-1.42882	0.180307	0.374685	-0.307322	-0.60363	-0.632324
52	O	-1.44395	-2.16941	-2.70171	-2.53761	-1.4423	-0.65156	0.117852	0.350893	-0.524062	-0.357977	-0.698607	0.309576	1.24255	0.504133	0.145577	0.293526	0.524102	0.500985	0.347348	-0.0567377	-0.0124144	-0.0292943
53	O	-1.25742	-1.17358	-0.706795	-1.19101	-1.21505	-0.636833	0.426341	0.125618	-0.8195	-0.980704	0.359282	1.55893	1.3823	2.97444	2.58756	2.37982	1.84507	0.122787	0.589377	1.78426	0.937433	-0.000968041
54	O	-0.0170075	-1.53116	-1.63827	-0.522251	0.205017	-1.16067	-1.07606	-0.553966	-0.140922	0.361513	-0.943822	0.0484839	-0.128503	0.983866	1.62772	2.33665	2.06025	1.04788	1.52619	1.78411	2.13391	1.76964
55	O	-0.421848	0.365046	0.424593	0.310872	1.22246	0.966755	0.00659383	1.16191	1.06105	0.0853734	0.71972	0.188274	-1.54548	-1.10964	-0.216518	0.271667	2.13256	0.723279	-0.913967	0.242914	0.529132	-1.06579
56	O	-0.292643	-0.391922	-0.859064	-0.396704	0.633772	1.18806	0.642302	0.916517	1.85451	0.885181	0.762573	-0.887948	-0.988023	1.04716	0.675764	0.107778	-0.291684	-1.24736	-1.4926	-1.5053	-0.628778	-0.751736
57	O	1.22561	1.25435	-0.584017	-1.05787	0.175925	-0.103131	-1.15466	0.149014	0.949247	0.748873	1.72998	0.636114	-1.69594	0.486415	2.00276	3.46083	2.07941	0.480114	0.701314	-0.181024	0.533635	-0.276517
58	O	-2.34941	0.186106	0.176666	-1.13052	-1.13553	-1.74888	-3.05833	-2.93173	-1.29881	0.0233943	-0.410703	-0.830646	-1.2042	-0.47073	0.689418	1.14431	-0.745673	-0.980128	0.371721	0.56835	0.260605	-1.24833
59	O	-0.333185	1.03076	1.95473	0.969436	-0.44271	-1.21441	0.0917265	2.01638	0.716457	-2.30843	0.711296	1.22701	-0.454225	-0.0462757	1.07061	-0.389917	0.387123	0.747225	0.418032	0.289573	-0.525071	1.06867
60	O	0.0107475	-0.95347	-0.624359	-0.203225	0.403812	-0.623687	-1.06701	0.0299551	0.576152	0.67593	0.159208	1.29489	1.2732	1.55374	1.66767	1.75464	0.436472	-1.15747	-1.6617	-0.253407	-0.0750211	-0.830063
61	O	-0.0640673	0.0520099	0.438457	-0.510697	-1.52333	-1.382	-1.02734	0.100791	-0.28075	-0.887686	0.018871	-0.925665	0.0835602	-0.938123	0.54379	3.44074	1.13115	-0.870228	-0.500116	1.56009	1.35652	0.717305
62	O	-0.530288	0.364643	0.915376	0.312934	1.06687	0.779306	0.739508	2.2004	2.01452	0.191645	0.62965	0.4331	1.27609	1.47522	0.323113	0.00416364	0.815758	2.85222	2.26678	1.51472	1.20291	0.313261
63	O	-1.4495	0.178998	-0.137598	-1.00527	0.383734	-0.158133	0.52282	0.147487	-0.455701	-0.760829	-1.68557	-0.478176	-0.403542	0.0319032	0.0910785	-0.281234	0.152559	0.832972	0.0411859	-1.45514	-2.60531	-1.45403
64	O	-0.634305	0.255006	0.888699	0.609845	0.455798	0.583597	1.14879	0.468472	-0.924018	-0.767318	-0.819402	-0.135169	0.412671	0.186575	-1.04994	0.345809	0.29764	0.481112	0.783474	0.678776	0.0806751	-1.33498
65	O	0.459424	-0.0955167	0.3837	-0.180608	0.506885	0.87258	-0.170983	-1.27529	-1.42695	-0.629323	0.230189	-0.379797	-0.581588	-0.834113	-0.959103	-0.703863	-0.601981	0.173556	0.210121	-0.477631	1.07145	0.8141
66	O	0.547696	-0.371953	-0.14151	0.0083875	-0.788175	0.524369	1.05327	0.597351	0.268732	-0.660049	-0.7309	0.612977	-0.407667	-1.35472	0.201052	1.74308	1.43012	0.180001	-0.2895	-0.927543	-1.70508	-1.38262
67	O	0.435035	2.2423	2.26172	0.096697	0.576775	1.31542	0.235592	0.26295	0.882383	0.586893	0.721032	-1.41672	-0.878733	-0.385783	-2.03445	-1.04149	0.808615	0.445195	-0.178998	-0.625884	-0.34693	-1.62378
68	O	-2.17666	-1.51038	-0.817522	0.991158	0.577999	1.0133	0.721118	-0.435891	0.422801	0.519384	-0.6676	2.13873	0.863118	-0.308308	-1.15002	-1.80062	-0.667221	1.11602	2.44853	2.95911	1.14636	-0.218377
69	O	-0.277031	-0.592216	-1.11585	-1.08706	0.0156769	-0.285084	0.0914001	2.36608	2.98938	2.32805	1.97591	1.49015	-0.114734	0.023872	0.549554	1.02166	0.772262	0.257731	0.151465	1.82075	2.74611	0.88978
70	O	-0.0238097	2.13116	1.23389	0.651369	0.0310874	-1.78918	-1.43152	-1.09748	-2.34078	-1.1935	-0.317671	0.903018	0.216831	0.472676	0.140296	-0.754082	-0.68908	-0.0281316	0.769175	0.581026	-0.647425	-0.80705
72	O	0.250966	0.0246875	-0.0857581	0.179842	1.85614	2.64833	0.956182	0.264877	2.41427	2.29208	-0.122253	-0.31227	1.4477	2.08186	1.71211	0.85322	-0.221434	-0.861544	0.189705	0.231302	-1.84457	-1.60559
73	O	-0.377043	-1.1196	-1.89566	-1.84536	-1.33821	-0.156542	-0.129691	-0.445815	-1.03185	-0.617565	-0.493771	-0.684243	0.108324	-1.33059	-1.36795	-0.593493	-1.53007	-0.0923738	-0.852225	-0.570977	0.475646	-1.58689
74	O	-0.309718	0.120998	1.08688	1.07959	0.123265	-0.684465	0.654673	1.31749	0.307165	-0.653375	-0.73572	-1.26584	0.953084	2.01815	2.58107	2.17536	2.14911	2.30054	2.18359	1.88848	0.21837	-0.0807303
75	O	1.15604	-0.928655	-2.62425	-3.0665	-0.250319	0.0518566	-0.380176	0.123575	0.0576484	1.23026	1.43205	0.268145	0.624417	0.387308	-0.06225	0.84886	-0.787777	-1.4422	-0.883839	-0.787103	-0.19006	0.544843
76	O	-0.559834	-0.0002242	-0.0303857	0.598394	-0.452961	0.0155195	0.0050105	-0.704499	-0.370574	-0.0699988	-1.67752	0.808986	-0.686114	1.04505	0.447096	0.0309448	1.12665	0.406174	0.918614	1.24114	0.70104	1.34357
77	O	-1.43424	-2.56896	-2.29924	-3.20723	-3.71944	-1.94402	-0.724911	0.184373	-0.495542	-0.694413	0.693794	-0.0138038	0.942444	-0.214484	-2.18417	-1.08287	0.471152	0.749749	-0.117386	-1.11749	-0.256049	-0.6954

## Sheet: Fig4D_SFig1F
Data#	Monkey	E-500	E-400	E-300	E-200	E-100	E-0	E+100	E+200	E+300	E+400	E+500	F-500	F-400	F-300	F-200	F-100	F-0	F+100	F+200	F+300	F+400	F+500
1	Y	-0.668454	0.315739	-1.44149	-1.24721	2.10036	3.12442	0.326787	-1.54758	-0.567814	-0.0722025	-0.0643685	-0.175219	-0.253285	0.562456	0.0221241	-0.381042	0.123659	0.954131	1.47137	0.166642	0.202575	0.744605
2	Y	-0.48747	-0.986792	-0.30344	-0.285086	0.687665	1.61968	1.72818	1.33999	0.866564	1.34504	0.62227	-1.38486	0.806884	2.0681	0.44699	1.34162	2.98533	2.2132	1.93767	2.82396	0.587901	-1.2109
3	Y	0.171781	1.57371	2.01423	-1.05265	-0.633401	0.619294	0.330166	-0.131163	-0.941054	-0.630807	-0.995419	0.586876	0.659666	2.22613	0.805885	1.30465	1.56286	0.240469	-1.05226	-2.02947	-2.03014	-1.30186
4	Y	0.96796	-0.95152	-0.0799514	0.171014	-0.631154	-0.526698	0.964093	1.25135	1.18633	1.15884	0.968748	0.174744	-1.29546	0.00942768	0.921575	0.68962	2.53176	1.90037	-0.880763	-0.406423	-0.55072	0.497259
5	Y	-1.32222	-1.03227	-0.921025	1.2309	1.85709	0.281479	-0.641715	-0.0654477	-0.19439	-1.76859	-2.3955	0.817243	-0.445378	1.33846	2.85022	2.64733	1.45548	1.54348	2.51745	1.25685	-0.6754	-0.868331
6	Y	0.0735489	0.0016454	-1.86045	-1.63933	0.516217	1.02582	-0.311687	-0.332946	0.817968	1.74338	1.44445	-0.8649	-2.07555	-2.77899	-1.60589	-0.798727	0.962565	-0.704625	-2.05041	0.128396	0.00940657	-0.568268
7	Y	1.79693	0.800605	-1.81663	-1.7305	-0.158698	0.829282	1.69662	0.998202	0.102051	-0.280115	-0.74139	-0.784087	-0.733666	-0.154192	-1.36914	-0.380301	1.50687	0.0202127	-0.948461	0.535341	0.734058	-1.19574
8	Y	0.607038	1.35977	-0.683996	0.16938	-0.0826511	-0.776102	1.42191	0.405019	0.860416	2.92354	1.57112	0.724226	1.54199	1.32731	-0.0863952	-1.18206	-1.08605	-0.410314	1.16274	1.25359	2.22077	1.05325
9	Y	-0.706663	1.78991	2.15707	-1.31388	-2.43517	-1.51071	-0.453024	-0.754366	-1.09453	-0.537685	-0.48657	-0.322861	0.0217393	1.01616	-0.692151	-2.43753	-2.22736	-1.06741	-0.659344	-0.886251	-0.193691	-0.311228
10	Y	2.18045	0.655142	0.215478	0.596878	0.519077	0.874119	1.92482	1.60433	0.0578042	0.28674	0.393982	0.421465	-1.04283	-1.02035	0.34631	0.813969	-0.315666	-0.435665	0.918222	-0.202694	-0.971689	-1.7881
11	Y	-0.401911	0.394081	2.22094	2.36889	-0.0866743	-0.48041	-1.02446	-1.75666	-1.11753	-0.596018	-0.557345	0.5571	0.687677	2.23939	1.69534	0.872523	0.274128	0.235289	0.838463	0.678919	0.686508	-0.800485
12	Y	-0.935739	-0.756709	-0.934211	-1.4385	-3.18765	-1.24631	-0.669232	-1.78575	-1.44684	-1.09694	0.0485436	1.26402	0.0767019	-0.811632	0.68534	1.49297	0.871867	0.602262	1.56682	1.44059	1.90428	1.11259
13	Y	0.129638	1.05247	1.44069	-0.265659	-0.449609	-0.183948	0.000674886	0.331989	0.501784	1.52676	1.08257	-0.230104	-0.398883	0.254003	0.99848	0.945251	2.16695	2.1943	1.3196	0.653003	0.0332216	-1.56725
14	Y	-1.6656	-0.649047	1.08532	-0.734326	-0.301457	1.31253	2.02921	1.36276	0.405846	0.415135	1.41595	2.45466	1.64274	1.37358	-0.071461	0.325377	0.934366	1.74177	1.20919	1.00857	0.59006	0.497433
15	Y	1.01438	1.70042	0.550111	0.512352	0.757487	-0.218878	-0.510933	-0.158747	1.25737	1.56718	-0.793163	0.132315	0.852463	0.274588	-0.384959	-0.404855	-0.477425	-0.372756	0.0513638	-0.260682	-0.455347	-0.446024
16	Y	-0.738837	-1.09656	0.607445	0.236272	-1.39885	-0.45611	0.0653025	-1.22944	-1.54461	0.484267	0.947744	-0.369714	0.869773	0.842236	0.0167111	-1.45369	0.201365	1.9566	0.0202335	-2.48029	-1.17936	-0.309545
17	Y	-0.513841	-0.666373	0.302312	1.22916	-1.23175	-0.281263	2.44756	-0.0427169	-0.240912	0.647904	1.09681	-2.80171	-2.45222	-1.3197	0.400152	0.323471	-0.740978	-0.38824	-1.37537	-0.89239	0.213466	-0.125492
18	Y	0.242855	1.44735	0.587345	-0.991387	-0.62855	-0.356349	-1.10299	-0.618386	-0.334012	-2.49574	-2.3395	1.84213	1.73542	0.663929	0.00372317	1.83546	1.26675	-0.232031	-1.09386	-0.869534	0.694544	0.675395
19	Y	-0.337357	-0.811562	-0.456316	-0.196923	0.874793	-0.0953579	0.186754	1.27736	0.151522	-0.578803	1.71426	-0.549949	0.179734	-0.260066	-1.62976	-0.618997	-0.202966	-1.22817	-2.0971	-2.00782	-0.35854	-0.696876
20	Y	-0.601532	-2.77462	-0.537013	0.992651	0.662321	0.806814	0.664324	-0.425558	0.206607	0.931697	0.999028	-0.4371	0.58951	0.753599	0.22395	-1.4355	-1.7229	-1.1982	-0.619772	0.098214	-1.09182	-0.943906
21	Y	2.38704	2.27816	0.424886	-0.942412	-0.429741	0.281284	2.33767	3.36298	2.93781	1.40775	-0.414861	0.382597	0.276897	0.781632	0.434969	0.361128	0.158893	1.41728	1.03488	0.025107	-0.494083	-1.37894
22	Y	0.104254	-1.14127	-0.735577	-0.544898	-0.0384573	1.4063	0.954289	1.05812	1.00894	0.121199	1.18244	0.230063	-0.186898	-1.35593	-0.821581	0.483961	0.16416	-1.10463	-2.0328	-2.97223	-1.88047	-0.858706
23	Y	-1.01305	-0.856249	0.287614	-0.661865	-0.95014	1.97433	1.6408	0.371436	-0.792308	-1.08316	-0.316329	3.12676	2.01834	1.81173	0.605871	-0.349625	-1.38853	-1.95027	-0.814969	-0.306355	0.648003	0.337188
24	Y	-2.30788	-0.516065	0.572055	0.279902	-2.22964	-1.0577	1.30478	-0.258402	-1.38823	-1.18595	-0.557821	0.0198746	0.0412154	-0.840608	-1.01833	1.12869	3.18431	3.01361	2.59135	3.26424	1.40582	0.0151682
25	Y	-0.141591	-0.635603	-0.401355	-0.495732	0.992377	0.232143	-0.979262	-0.327277	-0.267819	0.269837	1.79793	-1.91816	-1.52522	0.982381	0.358985	0.825307	1.35898	-0.458301	-1.17968	-1.18951	0.148979	0.558714
26	Y	-0.162028	0.977012	1.22105	0.80373	1.43973	-0.0665673	-1.79215	-0.720198	0.328798	0.726687	0.798595	1.66949	-0.270214	0.322218	0.980636	0.112374	-0.390674	-0.967808	-1.03793	-0.848383	-0.35987	0.442645
27	Y	-2.78932	-3.05751	-0.369491	0.217962	1.4904	2.9855	1.50285	0.725114	2.67426	2.96453	1.08408	-3.31006	-0.889145	-0.508965	-0.611847	-1.10585	-1.34591	0.0936797	-0.0536717	-0.300488	-0.408347	0.371853
28	Y	-0.551154	0.453092	2.41322	1.64777	1.52808	1.01909	0.753752	1.48856	0.353457	-1.59377	0.185773	2.14176	1.41549	1.77716	2.44589	1.42234	1.36825	1.42392	0.865948	1.29614	1.77903	2.38552
29	Y	0.141145	1.07114	1.29432	0.280905	0.319745	-0.0210806	-0.289778	-0.791872	-1.11747	-0.203593	0.146861	-0.127262	-0.520415	-0.703151	-1.07935	-1.45564	-0.700176	-0.0633696	-0.602537	-1.76622	-0.300652	0.905678
30	Y	-0.6307	-0.475239	-0.973342	0.0567902	0.182374	-0.086511	0.00227021	-0.667473	-0.921423	-0.716563	-0.95806	1.30317	0.72255	-0.0016247	-0.328375	-0.810321	-0.495894	-0.637374	0.565991	1.01342	-0.663965	-1.25748
31	Y	0.272582	-0.793629	-0.116082	0.934405	-0.3666	-0.550322	0.759019	1.95083	0.243525	-0.764105	0.991978	0.112813	0.583708	1.12066	-0.62622	-1.44888	-1.7263	-0.292187	0.100885	-0.887305	-0.50063	0.181815
32	Y	-0.0217701	-0.369095	0.132473	-0.839166	0.55671	1.12827	0.155287	-0.738775	-0.546794	-0.333183	-1.15887	-1.62837	-0.835729	-0.0921201	-1.35378	-1.18319	-0.52836	-2.31597	-1.91807	-0.471767	0.946624	0.396847
33	Y	0.781219	1.37817	2.05494	0.27149	0.620844	1.94478	0.674134	1.29867	-0.739048	-2.35603	4.23784	2.74116	2.16336	0.851612	0.467928	1.27475	0.591148	0.886454	1.59204	0.853094	0.655261	1.72776
34	Y	0.463018	1.22697	0.679457	0.0404634	-0.0436381	1.30483	1.47437	1.47028	0.265892	-1.18498	0.956462	0.535516	0.354724	0.950462	0.649722	-0.704127	-0.667493	-0.259136	-0.405744	-1.04487	-1.57932	-1.47546
35	Y	-1.53508	-0.231222	-0.13919	1.25337	-1.09792	-1.65981	1.14472	2.68042	1.78991	0.132582	-0.922077	0.683903	0.194648	1.15575	-0.00292448	-0.267493	-2.01929	-4.20737	-1.75945	0.318851	-0.348148	-0.874702
36	Y	1.94659	2.23374	2.3754	0.897874	0.153975	1.29082	1.60291	0.623466	1.15417	1.48881	0.961487	1.05333	-0.0460796	0.403065	0.765757	0.77831	2.85185	4.82501	2.3978	0.178793	-1.65628	-1.12295
37	Y	0.558416	0.615103	0.172937	1.68088	0.716006	-1.35735	0.342819	0.590476	0.66177	0.51359	-0.0126752	-0.977885	1.21958	3.40045	1.86627	1.98207	0.58298	0.961749	0.842499	-1.76023	0.451347	2.64954
38	Y	1.97846	1.72676	0.0617712	-0.273568	0.524963	0.381261	-0.548488	-0.399215	-0.207721	0.334518	-0.122919	-1.92793	-1.82768	-1.47443	0.841578	1.67104	0.958526	0.0151935	-0.727197	0.33362	0.0607254	0.258905
39	Y	0.867718	0.301493	1.07059	0.446079	-0.0338013	0.498202	-0.273788	0.198524	0.84342	0.0739662	-2.04113	3.19041	2.99657	1.74594	2.46209	2.06252	-1.01026	-1.31516	1.54043	0.659492	0.709898	1.46133
40	O	1.11254	-0.364538	-1.03177	0.395266	0.776694	0.196808	-0.829111	0.452877	1.11433	0.476081	1.16366	-1.39293	-2.9209	-2.68001	-0.411615	-0.384531	-0.69996	-0.883174	-0.785223	0.109547	0.376306	-0.491048
41	O	-1.01458	-2.33847	-0.684687	0.312628	0.187116	-0.945707	-0.45939	1.29848	1.70572	0.545583	0.0403024	-1.22681	-0.643216	0.501712	-0.0576309	-0.434111	-0.202821	0.336675	0.911979	1.26879	-0.31614	-1.8676
42	O	0.119435	-0.513428	-0.306175	-0.150231	-0.0715882	0.911347	0.552514	-1.07575	0.844016	1.82454	0.13369	0.11086	-0.632612	-1.01065	-1.42858	-2.42842	-0.663167	1.60793	-0.19347	-0.343754	0.280918	-0.516431
43	O	-1.94593	-3.04353	0.43955	1.21327	-0.491325	-0.0294413	-0.526188	2.34668	3.67769	1.28833	-0.36101	0.0643739	0.140771	0.707209	-0.41571	-0.233703	-0.868273	-1.03124	0.472011	0.901156	-0.540664	-2.62292
44	O	-0.344519	0.0282934	-0.0662548	0.759729	1.06969	0.354908	0.729839	1.06825	0.9232	-0.547181	-1.2463	-1.24654	0.290414	1.77372	-0.0197753	0.416867	1.79727	-0.073149	1.7282	2.44476	-1.55328	-0.916781
45	O	1.91055	-0.432925	-1.39609	0.161539	-0.742864	-1.00989	-0.130842	-1.48721	-1.78891	-1.036	-0.900729	0.855394	-0.0541872	-2.22957	-0.899449	0.679216	-0.986587	-0.00544262	0.364748	-0.366763	0.787126	0.264523
46	O	-1.7167	-0.410428	0.976891	0.999698	1.05075	0.190204	0.0948514	0.324594	1.03156	2.31868	0.643019	-0.0311703	0.776027	1.26422	1.72217	0.788957	-0.733262	-0.822181	1.12779	0.692008	-0.210519	2.24035
47	O	-0.272712	0.584934	-0.252543	-0.0771666	1.51827	-0.439866	-3.38414	-3.20936	-1.01773	1.96497	0.375876	0.266337	-0.343863	-0.590704	-0.37603	-1.39192	-0.346948	1.69444	0.778847	0.211236	0.275305	-0.149464
48	O	-1.86556	-0.819793	-1.2486	-2.29003	-1.34241	-1.07236	-0.670489	-1.23296	-0.618978	-0.154166	-0.54087	0.260345	0.857862	2.5574	1.68935	0.137455	0.239724	0.474275	0.430544	-0.276667	-0.828485	0.633055
49	O	-1.42369	-0.501412	-0.226576	-0.760463	0.0414989	0.229782	0.329324	0.851108	-0.750571	-1.25144	-0.99606	1.01565	0.276316	0.927468	0.747425	-0.504211	-1.24288	0.583572	0.263333	-0.0208399	0.857448	1.93615
50	O	-0.409586	-0.251928	1.12239	-0.229768	-2.2963	-1.8089	-0.527204	-2.04219	-1.07887	0.387474	-0.362243	-1.67548	-0.676587	-0.382477	-1.2031	-1.59647	-2.67311	-1.92466	-1.50911	-0.744491	0.389173	-0.445232
51	O	0.55184	1.04386	-0.0666419	-1.05087	-1.25793	0.120914	1.29805	-0.10277	0.00358951	0.922857	1.589	0.605505	-1.44564	-1.7819	0.795878	-0.352386	-1.26619	0.122556	-0.572112	-0.761211	0.613929	0.967346
52	O	-1.22754	-3.05561	-1.78027	-0.439472	0.532613	0.65588	-0.101158	-0.327826	-0.548001	-0.766066	-1.48085	1.1944	-0.524601	-0.803419	0.0155226	1.05575	0.959862	0.0411447	0.952604	-0.514372	-1.89437	-0.887835
53	O	-0.65533	-0.0115242	-0.50184	-0.313158	-0.2833	-0.972973	-0.991523	0.0857968	0.898384	0.97729	1.19794	2.56851	3.01704	1.35025	1.31153	2.25369	0.189269	-1.08014	1.53396	2.54118	1.18676	1.48789
54	O	-2.18112	-2.2681	0.372886	-0.145007	0.0649963	-0.145166	-1.11634	0.138458	0.649746	1.60942	0.615271	1.58755	0.238921	1.10784	2.9494	1.71543	0.386682	0.303137	1.7848	3.32083	1.78493	1.3368
55	O	0.184794	0.944103	1.3621	1.23631	1.08448	0.781836	-0.265819	-0.735388	-0.341546	0.0827858	-0.199295	-1.00223	1.15565	1.5867	0.369256	0.543132	0.377526	-0.392485	-0.319299	-1.18595	-1.14383	-1.53686
56	O	1.18998	-0.906778	-1.31267	1.10515	0.747199	0.189011	2.03839	1.76366	0.719818	1.13237	1.33447	0.418819	0.491996	1.38864	-0.0754289	-2.71245	-1.84591	-1.17081	-1.35755	-0.355787	0.523689	-1.3488
57	O	2.21387	-0.569822	-1.07643	0.263691	-1.13655	-0.419404	1.35296	0.324621	-0.0702292	1.00814	0.318088	0.559485	1.05907	2.75556	2.70158	0.282148	0.139574	-0.778073	-0.0961951	-0.464514	1.16784	2.30758
58	O	-0.186268	-0.349074	-0.405748	-3.26771	-2.65153	-1.68586	-2.1051	-0.0270716	-0.305525	-2.0153	0.0184382	-2.81037	-0.0649023	1.31086	0.125151	-2.11982	-0.983562	1.96974	0.621011	-0.482805	0.471985	-0.0968347
59	O	1.85308	-0.0143197	-0.016624	0.266148	-0.609041	0.320057	0.983147	-1.46624	-0.206924	1.97722	1.03951	-0.509407	0.796373	0.595745	0.484348	1.34134	-0.316658	1.03982	1.32297	-0.747905	0.950333	-0.18112
60	O	-0.0900975	0.0652544	0.411221	-0.321294	-1.42369	-0.658993	0.442842	1.18454	0.746714	-1.46808	-2.49843	1.17999	0.395054	0.308158	-0.785587	-1.52384	-1.05422	1.29447	0.996592	-0.750744	0.922427	1.5866
61	O	0.592147	-0.369774	-2.05746	-1.47365	-0.466308	-0.322863	-0.774169	0.245279	0.627187	0.267061	0.469056	-0.0735198	2.31899	2.0694	1.33252	-0.593042	-0.285228	1.97122	2.4246	2.38148	2.30561	0.156282
62	O	1.05129	0.544541	1.6802	1.15526	0.649292	2.18667	2.24998	0.27787	0.115791	0.958519	1.05272	0.470196	1.97428	1.59293	2.40719	2.63634	1.30204	1.09182	1.37113	0.620374	0.785862	0.841779
63	O	0.508468	-0.158846	-0.542673	-0.531203	-0.868288	-0.262513	-0.493045	-1.32797	-2.22312	-2.10985	0.198331	-0.183658	0.196323	-0.458651	0.184865	0.379662	-0.61094	-1.08746	-0.916996	-1.48095	-1.2132	-0.320177
64	O	0.925124	-0.80766	0.207581	-0.0507797	-0.747879	-0.395549	-1.60369	-0.0356058	-0.889902	-2.18727	-0.436701	-0.207348	-1.46432	-0.0067664	0.800707	0.0790765	1.42693	0.946186	-0.434728	-0.773174	-1.33137	-0.947264
65	O	0.268692	-0.730251	-1.45393	-0.556162	0.728478	0.554563	-0.0633232	-0.233516	-0.101936	1.00848	1.22139	0.0774645	-0.510082	-0.177423	-0.0996527	0.189402	1.15625	-1.1551	-1.33522	1.84618	0.625476	-0.139049
66	O	-1.59284	0.282053	1.1449	0.328968	0.436193	-0.133181	-0.743131	0.295001	-0.135084	0.352392	1.24353	-0.159452	0.748805	0.734715	-0.363692	0.351192	-0.366553	-1.06506	-0.926997	-1.3721	0.152868	-0.473351
67	O	1.17875	0.158481	-0.34077	0.745893	0.0336577	0.754459	2.3407	-0.109542	-1.26922	-0.0873354	0.102846	-1.29348	-1.38956	-0.327244	0.410629	-0.963162	0.516801	0.50895	-1.29467	-2.56231	-2.51036	-0.605549
68	O	0.443515	-0.386978	0.135683	0.868972	1.00719	0.277939	-0.499891	0.635925	-1.10672	-0.538024	0.348873	0.483365	-0.979762	-1.77202	0.595505	2.10931	2.73022	1.74836	0.124836	0.0591551	-0.491767	-1.30741
69	O	-1.88982	-0.431588	0.628296	0.427722	-0.421065	0.514159	3.43757	3.18222	1.51516	1.3241	0.459921	-0.618741	-0.293744	0.175901	0.220378	1.1268	1.47337	2.16674	2.10368	0.584612	0.156995	0.664909
70	O	0.87569	-0.152577	0.361927	-1.29692	-2.44014	-1.0394	-1.09908	-1.25065	-0.875766	-0.283525	0.283492	0.630664	-0.977861	-2.05456	-1.19475	-0.305286	0.326665	0.13848	-0.493984	-0.748912	-0.227113	0.0789984
71	O	-1.3552	-2.09494	-2.90226	-1.22371	0.188415	-0.392258	-0.835354	-0.645664	-1.53869	-1.84505	-1.03105	0.460937	1.05068	-1.01037	-0.0707111	1.08006	1.74801	1.65959	-0.751347	-2.0479	-1.57113	-1.50026
72	O	0.262877	1.09264	1.30539	1.93469	1.722	-0.561689	0.851315	2.41854	1.71436	-0.473266	-0.933305	2.75751	0.992453	-1.32225	-0.0414054	0.75818	-1.02401	-0.66224	-0.33473	-1.0064	-0.838906	-0.223056
73	O	-1.35767	0.154783	0.765501	0.397707	-0.929294	-2.29251	-1.96634	0.268996	-0.806393	-1.02577	-0.212449	-1.51377	-1.90215	-0.741196	-0.384377	-0.482529	-0.479313	-1.73961	-0.514979	-0.534576	-2.01369	-2.14824
74	O	0.567501	-0.555073	-0.28261	0.330011	0.71282	0.188555	-0.244107	-0.329178	-0.499288	1.52318	1.70045	1.70657	1.56478	3.16182	3.63047	1.28473	0.253481	0.963449	-0.0548198	0.806807	1.19906	1.20984
75	O	-0.891621	-1.55423	-1.95485	-0.916309	-0.0472244	-0.418734	0.307804	1.96769	2.46156	1.06912	0.191955	-0.738427	1.87247	1.00014	-1.93243	-1.08589	0.0537063	-0.0481067	0.470653	0.0759241	-0.628582	-0.581129
76	O	-0.838887	-0.689278	-0.759589	0.418985	-0.211285	-0.616445	0.29314	-0.689883	-1.20378	-1.05472	-0.0374611	0.642715	-0.0108533	0.230526	1.74202	0.946226	1.71418	0.548087	-0.26666	0.256926	-0.73948	-0.403523
77	O	-1.89874	-1.80506	-1.48706	-1.29423	0.576154	0.774116	-0.492037	-0.699192	-1.17003	-0.345209	-0.289319	0.608447	-1.74169	-0.841927	-0.440768	-0.655299	-0.560653	-0.0148593	-0.300668	-1.02228	-1.38442	-1.68586

## Sheet: Fig5defg,Supp3
ADVlevel	sucrate_emgE	sucrate_emgF	sucrate_CueAHE	sucrate_CueAHF	RT_CueAHE	RT_CueAHF	meanTQ_emgE	meanTQ_emgF	meanTQ_CueAHE	meanTQ_CueAHF	sdTQ_emgE	sdTQ_emgF	sdTQ_CueAHE	sdTQ_CueAHF	PderTQ_emgE	PderTQ_emgF	PderTQ_CueAHE	PderTQ_CueAHF	LatencyPderTQ_emgE	LatencyPderTQ_emgF	LatencyPderTQ_CueAHE	LatencyPderTQ_CueAHF	P2derTQ_emgE	P2derTQ_emgF	P2derTQ_CueAHE	P2derTQ_CueAHF	LatencyP2derTQ_emgE	LatencyP2derTQ_emgF	LatencyP2derTQ_CueAHE	LatencyP2derTQ_CueAHF	ECU_emgE	ED45_emgE	EDC_emgE	ECR_emgE	APL_emgE	ED23_emgE	BRD_emgE	FCR_emgE	PL_emgE	FDS_emgE	ECU_emgF	ED45_emgF	EDC_emgF	ECR_emgF	APL_emgF	ED23_emgF	BRD_emgF	FCR_emgF	PL_emgF
small	1	1	1	1	-0.37438	0.832123	-1.08888	1.21733	-1.25845	1.11598	0.192388	0.0714482	0.198951	0.185932	-0.00628331	0.00824865	-0.00637624	0.00771538	58.6	91.5	66.6667	76	-4.15341e-05	5.80376e-05	-4.08602e-05	5.30576e-05	-16.2	22	-18	-34	0.974216	1.03831	1.00283	1.08459	0.964346	0.944563	1.10025	1.00632	0.917762	0.894306	0.508229	0.17055	0.0772681	0.0963886	-0.37237	0.24549	0.891305	0.978944	0.941292
small	1	1	1	1	0.255049	0.335235	-1.17612	1.27322	-1.0656	1.14875	0.257871	0.206526	0.301238	0.129484	-0.00797387	0.00912472	-0.00863603	0.0089554	88.0909	163.333	83.8571	133.8	-5.64783e-05	7.19206e-05	-6.5283e-05	6.82574e-05	18	41.5	25	25.8	1.16788	1.14717	0.921265	1.1477	1.0483	1.01027	1.1503	1.04458	1.08974	0.840187	0.981618	0.620664	0.322711	0.281557	-0.284323	0.687635	1.11393	1.15502	1.12676
small	0.95	1	0.916667	1	-0.119162	-0.206665	-0.927431	1.15497	-1.00577	1.1997	0.211602	0.255171	0.206334	0.307328	-0.00861905	0.0109366	-0.00846046	0.009848	71	88.4	67	86.8	-6.70497e-05	9.04537e-05	-6.51654e-05	9.16926e-05	9.15	5	-12.8333	4.2	1.06515	0.961855	0.728779	1.03451	0.889548	0.985231	0.906232	0.791781	0.647841	0.753279	0.768421	0.532098	0.300803	0.278281	-0.0332738	0.502703	1.05832	1.15011	1.23035
small	1	0.8	1	1	-0.345111	0.338674	-1.15751	0.838005	-1.10661	1.08486	0.231949	0.298362	0.188662	0.232642	-0.00898011	0.0114516	-0.00906765	0.00921147	81.1	98.2	84.75	99.8	-6.54534e-05	0.000105593	-7.38738e-05	8.10806e-05	-1.55	13.2	6.83333	-6	1.1202	1.09514	0.92009	1.1074	1.06905	1.11024	1.00723	0.88833	0.804333	0.874586	0.568083	0.263777	0.317778	0.231473	0.113991	0.348029	0.41689	0.425807	0.566111
small	0.952381	1	0.846154	0.666667	-0.251484	-0.0928726	-0.993501	1.0557	-1.10446	0.715045	0.314431	0.173753	0.305692	0.193698	-0.00841734	0.011561	-0.0105036	0.00923734	75.5238	88	93.1538	166	-7.07541e-05	0.000109149	-8.65249e-05	8.15022e-05	-5.52381	20.3333	15.7692	74	0.903903	0.92869	0.708783	0.914788	0.912114	0.901884	0.56499	0.557813	0.44895	-0.152368	-0.147644	-0.236533	-0.277741	-0.41564	-0.468851	-0.358379	0.160945	0.174629	0.146108
small	0.857143	0.666667	0.769231	0.666667	0.301547	-0.0981799	-0.968784	1.0231	-0.944144	0.803806	0.377288	0.258452	0.389678	0.312698	-0.00908553	0.0110715	-0.00975262	0.00720094	98.4762	171	93.8462	200	-7.17152e-05	0.000120431	-7.91351e-05	8.09724e-05	-11.2381	80.3333	2.46154	56.6667	0.613493	0.707753	0.66818	0.695188	0.734301	0.717363	0.399671	0.371752	0.286651	-0.165408	0.359388	0.0528803	-0.108325	-0.0126668	-0.194651	0.149528	0.6774	0.693853	0.873808
small	1	1	1	1	0.15717	0.0871856	-0.889248	1.36381	-1.01312	1.26956	0.18023	0.210957	0.181701	0.312611	-0.00982087	0.00846038	-0.0101395	0.00723981	90.75	164.667	82.8333	137	-7.54544e-05	6.10596e-05	-8.31456e-05	7.0042e-05	4.375	110.333	14.5	75	0.756183	0.815013	0.483679	0.732467	0.923509	0.718462	0.393752	0.214538	-0.0693482	-0.441938	-0.21687	-0.213642	-0.225921	-0.759539	-0.503695	-0.353103	0.560504	0.689925	0.47195
small	1	1	1	1	0.272952	-0.00738499	-1.07824	0.954868	-1.17499	1.22864	0.208977	0.176565	0.219212	0.196957	-0.00830577	0.00749718	-0.00903851	0.0079078	79	119.333	75.6667	137.5	-6.23342e-05	6.75617e-05	-7.54761e-05	7.21352e-05	-14.875	43.6667	1.66667	91.5	0.941044	1.01978	0.867428	0.890403	0.974087	0.852243	0.655424	0.557915	0.107898	-0.245626	-0.271937	-0.23724	-0.382295	-0.372222	-0.343253	-0.374053	0.0464706	0.230014	-0.0122166
small	1	1	0.941176	1	-0.0240755	-0.198205	-1.01948	1.10886	-0.920683	1.14469	0.215643	0.149103	0.219184	0.222335	-0.0118774	0.0108477	-0.0119725	0.0108669	84.825	149.615	81.6176	134.333	-0.000112901	7.64294e-05	-0.000108807	8.95499e-05	24.25	44.5385	28.2059	32.1667	0.945375	0.917446	0.728587	0.936963	0.856687	0.920893	0.638327	0.456561	0.432047	0.133757	0.341245	0.203521	0.130606	-0.0515439	-0.153672	-0.00986957	0.661547	0.626288	0.654476
small	0.975	1	0.970588	1	-0.13077	0.242766	-1.06297	1.23943	-1.02969	0.914766	0.214725	0.291214	0.219764	0.164848	-0.0121912	0.0109665	-0.0113491	0.0117665	82.2	110.769	85.5	128.167	-0.000115803	9.42092e-05	-0.000103647	9.13441e-05	17.375	35.8462	15.7059	35.4167	1.01278	0.969231	0.770811	1.02718	0.911012	1.0021	0.781246	0.516031	0.438985	0.154205	0.53993	0.55636	0.292822	0.121977	0.0413916	0.168173	1.14552	1.23753	1.13504
small	0.955556	1	1	1	0.194206	0.0884781	-1.15447	1.20173	-1.19031	1.0979	0.185996	0.152532	0.175259	0.158337	-0.00846953	0.00820635	-0.00848122	0.00885189	105.889	137.25	83.2857	146.8	-7.30073e-05	6.55223e-05	-7.72556e-05	6.85607e-05	20.9111	34.75	16.6429	39.9333	0.353882	0.708147	0.539319	1.07756	1.02827	0.836748	0.470586	0.85154	0.844373	0.494145	0.136006	0.119325	0.0396357	0.661115	0.399923	0.155441	0.958467	0.900088	0.987394
small	0.977778	1	1	1	-0.0948987	-0.140326	-1.21633	1.14921	-1.16294	1.13496	0.192497	0.173861	0.182128	0.0979105	-0.00834122	0.00798058	-0.00802576	0.00920698	106.844	149.875	78.8929	161.333	-7.31961e-05	6.11432e-05	-7.66304e-05	6.85321e-05	25.5333	25.4375	19.1786	37.6	0.39063	0.754603	0.578421	1.15793	1.14361	0.912998	0.556916	0.945873	0.938866	0.624302	0.439156	0.41054	0.342475	0.817459	0.539298	0.45256	0.946706	0.782101	0.894777
small	0.952381	1	1	1	-0.0842616	0.102107	-1.24257	1.20195	-1.19476	1.17874	0.245982	0.299034	0.21113	0.194963	-0.00865175	0.00811377	-0.00871182	0.00918773	122.19	164.429	108.143	158.714	-7.20351e-05	5.40142e-05	-7.43926e-05	6.19428e-05	64.619	51.8571	37.9286	69.4286	1.19539	1.24	1.06984	1.23422	1.19271	1.22835	1.06381	0.909412	0.978006	-0.0641865	1.22558	0.878495	0.736381	0.662386	0.506284	0.785914	1.38445	1.29268	1.40133
small	1	1	1	1	-0.0160483	0.0385385	-1.17035	1.16275	-1.15672	1.16073	0.158654	0.231153	0.167139	0.218937	-0.0104477	0.0083635	-0.0108663	0.00792445	74.7879	98.8125	89.7727	118.8	-0.000106025	6.96234e-05	-0.000108497	6.3481e-05	21.2424	-7.1875	29.7727	-14.4667	1.1045	1.10444	0.91657	1.09437	1.0796	1.10606	1.06318	0.859827	0.891182	0.820644	0.955541	0.684047	0.819619	0.560887	0.476423	0.742387	0.915134	0.770175	0.838145
small	1	1	1	1	-0.0926294	-0.0432281	-1.14398	1.17531	-1.13709	1.1436	0.163745	0.240929	0.160708	0.208368	-0.0112361	0.00844225	-0.0108523	0.00816261	81.0303	108.125	70.7727	105.133	-0.00011436	7.0615e-05	-0.000116159	6.14864e-05	22.5152	0.5625	19.3182	0.266667	1.07704	1.05717	0.942733	1.06537	0.948157	1.06192	1.00823	0.908391	0.942121	0.814456	1.07139	0.664273	0.737292	0.525537	0.444332	0.721575	1.00782	0.9478	0.951
small	1	1	1	1	-0.13286	0.356818	-1.1376	1.21053	-1.07984	1.17968	0.161105	0.150164	0.144848	0.150941	-0.00827045	0.00961485	-0.00925001	0.00815865	83.0286	131.5	88.44	123.111	-6.46882e-05	7.48045e-05	-7.6902e-05	6.78269e-05	11.0857	24.5	19.84	-3.11111	1.05525	1.01754	0.985585	1.04692	1.01259	1.06052	1.10792	0.728041	0.858763	0.726203	1.29311	1.315	1.01077	1.2698	1.23768	1.28909	0.9903	0.846006	0.922068
small	0.969697	1	1	1	0.200032	0.367771	-1.15309	1.12104	-1.15193	1.12094	0.191937	0.174439	0.163173	0.243487	-0.00870073	0.00773399	-0.00907658	0.00640278	93.2121	126	96.1053	113.462	-6.9018e-05	5.42542e-05	-7.45705e-05	4.98969e-05	27.1212	17.2857	28.3684	-3	0.961681	0.929772	1.10017	0.962648	1.044	1.00833	0.946624	0.87814	0.809768	0.920877	0.905466	0.638761	0.592441	0.542739	0.508795	0.640722	0.88695	0.746245	0.830792
small	1	1	1	1	-0.0041841	0.118369	-1.12504	1.19023	-1.11485	1.28639	0.162013	0.166664	0.148719	0.192224	-0.0075953	0.00709184	-0.00846914	0.00690752	109.45	129.476	117.206	125.421	-4.95675e-05	5.45746e-05	-5.73005e-05	5.31391e-05	22.1	28.0476	15.5882	37.9474	1.07631	1.10125	0.952901	1.09761	1.05877	1.08546	0.994622	0.593377	0.726291	0.429438	0.896565	0.519232	0.431102	0.558048	0.566775	0.691332	0.919921	0.888716	0.891201
small	0.970588	1	1	0.956522	0.184893	0.0544598	-1.04032	1.24617	-1.02331	1.19766	0.132553	0.0970872	0.129081	0.119497	-0.00958028	0.00914257	-0.00894294	0.00815041	105.088	135.6	120.769	135.696	-7.58372e-05	7.36482e-05	-6.44186e-05	6.36721e-05	3.67647	39.0667	17.4231	22.6522	1.04158	1.03689	0.736399	1.03023	0.966433	0.998526	0.957093	0.526519	0.571817	-0.228554	1.21666	0.425019	0.166612	0.548548	0.509385	0.712076	0.853924	0.696776	0.79682
small	1	1	1	1	-0.216213	0.152829	-1.07026	1.13799	-1.11475	1.16903	0.172732	0.133283	0.15787	0.126765	-0.00966293	0.0078598	-0.0101537	0.00819492	139.568	132.2	141.385	135.36	-6.67453e-05	6.46949e-05	-6.80305e-05	6.25704e-05	39.8108	16.44	34.0769	19.6	1.01498	0.995324	0.782006	0.999924	0.910981	0.975978	1.03992	0.872692	0.939499	0.836378	0.928304	0.658729	0.432049	0.65976	0.519672	0.788053	0.701429	0.642811	0.633451
small	1	1	0.972222	1	0.157341	0.0696648	-1.093	1.27069	-1.02338	1.13457	0.178975	0.167897	0.178149	0.130809	-0.00951316	0.00778452	-0.00926394	0.00794435	91.119	141.682	97.9722	145	-7.53286e-05	5.69404e-05	-7.47959e-05	5.65689e-05	2.33333	13.3182	2.63889	22.2381	0.991355	0.964985	0.822397	0.994185	0.910072	0.967391	0.901777	0.431817	0.647343	0.135143	0.8659	0.269791	0.49138	0.396594	0.340167	0.652244	0.955038	1.03608	0.974363
small	1	1	1	0.964286	-0.236886	0.190102	-1.08524	1.214	-1.14612	1.18094	0.153874	0.164601	0.158258	0.142926	-0.00861533	0.00789657	-0.00967509	0.00814891	95.9667	134.276	91.9	126.714	-6.07621e-05	5.52152e-05	-7.5147e-05	5.91644e-05	-11.7	15.2414	5.2	23	0.982138	0.936052	0.753408	0.994972	0.897392	0.974989	1.04914	0.824967	0.969697	0.537627	0.941969	0.246285	0.5251	0.636675	0.496583	0.810165	1.06586	1.04779	1.05601
small	1	1	1	1	-0.105726	-0.163009	-1.06227	1.16725	-1.04431	1.20639	0.136518	0.155014	0.156517	0.148527	-0.00913197	0.00770456	-0.00970409	0.00798342	106.033	128.69	102.15	126.821	-6.86465e-05	5.57958e-05	-7.29563e-05	5.82066e-05	-6.3	21.8966	-10.9	19.9286	1.03906	1.00708	0.771583	1.05555	0.946229	1.03914	1.03883	0.953935	0.998506	0.748255	1.13246	0.556696	0.485863	0.928051	0.764783	1.05743	0.954377	0.982317	0.938722
small	1	1	1	0.964286	-0.0289565	0.0302147	-1.10578	1.1678	-1.07129	1.22509	0.138408	0.130607	0.151109	0.148154	-0.00846974	0.00808528	-0.00877762	0.00797082	112.033	137.862	102.2	136.643	-5.96984e-05	5.6351e-05	-6.05175e-05	5.46703e-05	-13.4333	24.3448	-2.45	27.0714	0.988502	0.95771	0.735504	0.996902	0.958684	1.00973	1.04455	0.831847	0.877531	0.594572	0.9415	0.325111	0.468989	0.6438	0.524134	0.794855	0.962664	1.00149	0.91921
small	1	1	1	0.96	0.0927524	-0.378701	-1.03963	1.12616	-1.08246	1.07448	0.168323	0.107599	0.170886	0.128934	-0.00807671	0.00989014	-0.00796869	0.0092998	81.8125	131.963	80.5	127.6	-5.845e-05	7.81951e-05	-5.93432e-05	8.06315e-05	3.375	21.9259	3.73077	13.32	1.03801	0.899277	0.945965	1.01447	1.00003	1.01085	1.0753	0.719194	0.846174	-0.274196	1.01317	0.733995	0.857678	0.945301	0.769014	0.944707	0.821516	0.690115	0.748201
small	1	1	0.941176	1	-0.0400276	0.0468157	-1.02762	1.15693	-1.17643	1.19908	0.220421	0.217617	0.23504	0.210425	-0.0072854	0.00823193	-0.00771057	0.00858812	72	141.208	100.471	136.909	-6.21325e-05	5.76994e-05	-6.305e-05	5.88912e-05	-8.76667	17.6667	1.94118	18.8182	0.90479	0.841237	0.774259	0.895109	0.813403	0.845997	0.783738	0.528679	0.5605	-0.27727	0.883177	0.53247	0.619716	0.36187	-0.0090771	0.366828	0.81096	0.671933	0.778302
small	1	1	1	1	0.135331	0.158611	-1.01353	1.12697	-1.10968	1.16044	0.237093	0.14268	0.22939	0.14401	-0.00932511	0.00970073	-0.00955191	0.0103949	90.8056	123.056	94.6818	122.2	-7.89712e-05	8.01145e-05	-7.82025e-05	8.607e-05	15.6944	41.6389	35.6364	38.84	0.884513	0.900137	0.91756	0.848344	0.818947	0.807107	0.889572	0.473055	0.425375	0.428944	1.02534	0.42984	1.05886	0.758287	0.173194	0.813055	0.96068	0.849468	0.932057
small	1	1	1	1	0.191478	-0.302118	-1.09889	1.17744	-1.07526	1.18283	0.19635	0.169852	0.242092	0.164128	-0.00858535	0.010617	-0.00736292	0.0115228	100.074	136.105	88.7826	135	-6.73683e-05	7.67954e-05	-5.48932e-05	9.40549e-05	14.2593	41.9474	13.8696	52	0.93446	0.253458	0.993474	0.955864	1.02378	0.990331	0.939232	0.332908	0.175414	0.00423603	0.489297	-0.0998014	0.614126	-0.153317	-0.379204	-0.0948884	0.648705	0.461432	0.617139
small	1	1	1	1	-0.022213	0.0835627	-1.05441	1.16122	-1.08685	1.05938	0.219648	0.130505	0.21038	0.124696	-0.00841817	0.0110221	-0.00841827	0.0105168	94.5185	132.895	125.261	137.625	-6.68573e-05	8.86701e-05	-5.55504e-05	8.02304e-05	19.037	31	25.6087	45.875	0.999071	0.269553	0.984416	0.977709	1.00726	0.991141	0.85645	0.328783	0.14774	-0.0319271	0.847076	0.308374	0.775194	0.032575	-0.241577	0.126459	0.804208	0.635588	0.729533
small	1	1	1	1	0.214739	-0.29561	-1.1888	1.1578	-1.15394	1.0735	0.219984	0.171703	0.202776	0.151828	-0.00849494	0.0108429	-0.00952997	0.0109998	102.074	139.053	106.87	137.688	-6.25695e-05	8.60772e-05	-7.44914e-05	7.96799e-05	18.2963	36.6842	17.3913	46.375	0.938694	0.38278	1.01464	0.987163	1.07297	1.019	0.794147	0.207726	-0.0733103	-0.0382568	0.820936	-0.0665961	0.725083	0.0328487	-0.267382	0.161666	0.851	0.721279	0.76696
small	1	1	1	1	-0.120024	-0.0777008	-1.12502	1.15931	-1.10975	1.12869	0.203336	0.161767	0.201622	0.171876	-0.00971091	0.0111852	-0.00892312	0.0110357	97.7778	128	101.391	132.625	-7.71692e-05	9.42813e-05	-6.74389e-05	8.08059e-05	25.5926	47.3684	9.65217	52	0.963387	0.324794	1.0354	0.981764	1.06285	0.993444	0.881904	0.274515	0.0162328	-0.0306742	0.722132	-0.0598526	0.690635	0.114022	-0.188944	0.122892	0.793517	0.652218	0.733748
small	1	1	1	1	-0.0753695	-0.254177	-1.17471	1.13733	-1.09901	1.17296	0.208835	0.182433	0.206345	0.139694	-0.00790099	0.00938694	-0.00921465	0.0106466	104.037	138.211	117.304	139.688	-5.97258e-05	6.63262e-05	-6.33021e-05	7.85844e-05	15.037	38.3684	30.6087	40.125	0.978031	0.287389	1.01004	1.01972	1.11151	1.08502	0.895541	0.32437	0.0811605	-0.0541419	0.685835	0.0787097	0.633572	0.0454301	-0.244185	0.0454475	0.585237	0.354379	0.531467
small	1	0.967742	0.975	0.933333	-0.107627	-0.0895402	-1.18949	1.10904	-1.17252	1.17454	0.245051	0.171936	0.235486	0.162147	-0.00839409	0.0103811	-0.00841696	0.0105589	124.021	124.29	125.7	127.333	-7.09013e-05	9.73468e-05	-7.31466e-05	0.000101183	42.9583	41.0645	43.85	35.9667	1.05804	0.97466	0.983791	1.00806	0.991705	1.03519	0.99269	0.82063	0.793995	0.514089	0.984486	0.198658	0.629488	0.623173	0.622046	0.919552	0.876305	0.599564	0.933964
small	1	1	1	0.866667	-0.0967354	-0.0946611	-1.17974	1.1252	-1.15515	0.993524	0.236544	0.167343	0.282661	0.221388	-0.00847077	0.00945618	-0.00871494	0.00944519	127.833	109.806	130.025	121.6	-7.30362e-05	9.43707e-05	-7.46929e-05	9.50932e-05	36.75	32.8065	40.5	30.2333	1.02518	0.8913	1.05376	0.983023	1.03578	1.04562	1.01107	0.792652	0.702024	0.519541	1.15319	0.504667	0.927902	0.883928	0.828386	1.09893	0.963314	0.659208	0.961908
small	1	0.972222	1	0.888889	-0.220788	0.224516	-1.21266	1.02876	-1.23866	1.08916	0.246526	0.222084	0.238007	0.227083	-0.00854423	0.0104318	-0.00788068	0.0105196	133.356	123.833	128	124.667	-6.81484e-05	9.09732e-05	-6.61423e-05	9.7546e-05	47.1778	33.3611	26.2286	30.9167	1.07462	0.958401	1.0597	1.0742	1.0774	1.11388	1.02175	0.982357	0.920545	0.569096	0.906069	0.270595	0.586456	0.602678	0.574647	0.832342	0.879511	0.646811	0.667599
small	0.977778	0.944444	0.971429	0.916667	0.240644	-0.00357457	-1.14542	1.04793	-1.17566	1.00794	0.239185	0.238713	0.248035	0.189488	-0.0076862	0.0104012	-0.00758257	0.0100445	123.289	121.417	132.629	114.167	-6.5263e-05	9.81554e-05	-6.44838e-05	9.12172e-05	34.7333	30.8056	35.4286	35.5833	1.07521	0.935075	0.997398	1.08046	1.09572	1.10969	0.893879	0.908736	1.0211	0.659803	0.912672	0.441893	0.677723	0.566342	0.490466	0.758251	0.79153	0.495689	0.580542
small	1	0.971429	1	0.969697	0.0040155	-0.133137	-1.28302	1.17827	-1.324	1.27378	0.370101	0.275675	0.397177	0.242243	-0.00633971	0.00753154	-0.00643719	0.00758802	148.391	187.343	133.412	191.576	-5.76822e-05	6.05737e-05	-6.4644e-05	5.88554e-05	93.1957	107.829	74.3235	109.394	1.07343	0.944318	1.14858	1.07097	1.171	1.17199	0.997948	0.336352	0.414941	0.217972	0.878226	-0.132179	0.885622	-0.17553	-0.651627	-0.332391	0.885562	0.853232	0.79212
small	1	1	1	0.939394	0.150643	-0.00784454	-1.12499	1.30039	-1.17993	1.23498	0.389227	0.244613	0.355903	0.271267	-0.00537526	0.00748885	-0.00623293	0.00725021	136.957	186.143	145.118	185.394	-4.72304e-05	5.59347e-05	-6.08565e-05	5.93715e-05	67.6087	127.171	77.2353	132.848	0.960896	0.859773	1.04939	0.990076	1.05371	1.08883	1.00627	0.291712	0.366406	0.174028	0.900091	-0.120039	0.981097	-0.126458	-0.64245	-0.253559	0.898857	0.796066	0.749721
small	1	0.971429	1	0.969697	0.322466	0.142894	-1.24466	1.18868	-1.02612	1.22867	0.366317	0.258358	0.353932	0.251553	-0.0060501	0.00790361	-0.00516757	0.00762533	151.804	190.086	127.706	192.909	-6.09664e-05	6.54457e-05	-5.05223e-05	6.0304e-05	95.587	124.371	82.4706	110.394	0.975298	0.811446	1.07445	1.0151	1.08258	1.10062	1.06528	0.323202	0.422407	0.134333	0.870328	-0.147166	0.723148	-0.2464	-0.651901	-0.348898	0.824807	0.703457	0.64317
small	0.75	0.933333	0.909091	1	0.483857	-0.0450226	-0.914878	1.25987	-1.11387	1.26244	0.167559	0.149454	0.21588	0.105529	-0.00888004	0.00932719	-0.00835343	0.00861245	185.5	177.6	174.818	176.5	-6.65787e-05	6.98269e-05	-5.91035e-05	6.39162e-05	76.0833	110.467	52.5455	112.083	0.885288	0.541721	0.396747	0.587866	0.687768	0.515745	0.0130754	-0.146804	-0.155394	-0.172471	-0.0395434	0.253208	0.336667	0.941626	0.768374	0.719649	1.149	1.10038	1.18211
small	0.833333	0.8	0.909091	1	-0.131435	-0.266444	-1.01987	1.08794	-1.19921	1.24192	0.191363	0.216331	0.208972	0.105969	-0.00850562	0.00884047	-0.00911264	0.00935391	175.083	172.2	157	175.5	-6.14473e-05	6.57293e-05	-7.53644e-05	7.22742e-05	71.5	108.733	58.6364	107.25	1.06985	0.69663	0.499719	0.688689	0.780841	0.638033	0.0697149	-0.147802	-0.150931	-0.176985	-0.0543991	0.148228	0.313806	0.77267	0.616744	0.600979	0.979068	0.927283	0.910606
small	0.666667	0.933333	0.818182	0.916667	0.21038	-0.0364566	-0.704161	1.26148	-1.14425	1.18542	0.180123	0.130275	0.270078	0.160966	-0.00845558	0.00878937	-0.00839342	0.00846507	157.833	168.4	168.818	168.75	-7.07119e-05	6.55057e-05	-6.05368e-05	6.47972e-05	46.5	102.133	39.0909	105.833	0.751158	0.449429	0.263834	0.456327	0.569549	0.337725	0.0295997	-0.140904	-0.161721	-0.174806	0.202831	0.311739	0.455579	1.18145	0.864328	0.944315	1.24553	1.1244	1.09891
small	0.5	0.571429	1	0.75	0.362626	0.321137	-0.104951	1.01272	-1.14774	0.926969	0.517689	0.52989	0.100397	0.303738	-0.00931909	0.00929823	-0.0088779	0.00892276	168.375	183.571	161.2	192	-7.72505e-05	5.69592e-05	-7.77416e-05	5.58633e-05	41.5	108.429	66.4	117.5	0.407052	0.32822	0.34659	0.331014	0.321784	0.244076	0.541204	0.572506	0.591739	0.639601	0.445937	0.296837	0.339301	0.356209	0.724948	0.665485	0.611796	0.629792	0.798114
small	0.75	0.714286	1	0.75	0.296068	0.341629	-0.836108	1.04813	-1.22111	0.885479	0.186577	0.350925	0.0985684	0.297704	-0.00745943	0.00931611	-0.00993001	0.00974392	175.375	189	161.8	196.25	-5.59917e-05	5.57693e-05	-8.72633e-05	5.59992e-05	58.625	104.571	76	129.75	0.864288	0.598782	0.643949	0.767823	0.423751	0.625889	-0.0762	-0.129641	-0.0760149	-0.118547	0.00084708	-0.150781	-0.149635	0.40717	0.575523	0.149906	0.752588	0.827307	0.872626
small	0.875	0.714286	1	0.75	-0.175582	0.531695	-1.13192	1.13677	-1.24689	0.915905	0.183806	0.38513	0.124403	0.298597	-0.00784765	0.0086922	-0.00933816	0.00836052	159.75	184.286	167.2	183.25	-6.55939e-05	5.0441e-05	-7.56755e-05	5.21142e-05	67.625	103	75.4	90.25	1.09645	0.949668	0.965555	1.20774	0.730132	0.959688	-0.0635687	-0.118008	-0.0776805	-0.114666	0.362122	0.341313	0.416594	0.775362	0.569012	0.599865	0.786603	0.827398	0.774841
small	0.928571	0.875	0.909091	0.875	-0.241239	-0.36235	-1.17707	1.25828	-1.16571	1.24309	0.150645	0.184053	0.152119	0.186542	-0.00909576	0.0103251	-0.00943968	0.0102627	167.429	178.375	175.273	187.5	-7.30684e-05	7.27168e-05	-7.60633e-05	7.06452e-05	63.3571	100.25	62.9091	100.875	1.09304	0.879658	0.887813	1.00955	0.888106	0.865215	0.901904	0.915511	0.538865	0.154231	0.240952	0.303569	0.127525	0.426093	0.732082	0.835158	0.975285	1.06477	1.20103
small	0.928571	0.875	1	1	-0.509405	0.326238	-1.18666	1.22924	-1.24326	1.20608	0.149882	0.170093	0.0760256	0.114238	-0.00923758	0.0102052	-0.00959818	0.00974326	165.214	177.625	170.364	180.375	-7.94812e-05	7.18448e-05	-8.08977e-05	6.834e-05	62.0714	101.25	57.8182	98.625	1.07557	0.918302	0.970835	1.11391	0.915348	0.924112	1.01532	0.928236	0.508209	0.210408	0.201968	0.158847	0.200645	0.655511	0.783311	0.88768	1.01551	1.05844	0.953579
small	0.928571	0.875	0.909091	0.875	-0.0586544	-0.36723	-1.25553	1.12464	-1.1578	1.27063	0.152272	0.221238	0.155164	0.199195	-0.00919932	0.0103879	-0.00879618	0.0100063	173.214	179.875	178	184.5	-7.68259e-05	7.33752e-05	-7.21922e-05	6.96127e-05	57.8571	92.125	39.9091	101.75	1.13852	0.964361	0.990627	1.06251	0.950212	0.947772	0.819555	0.811013	0.53325	0.389518	0.111416	0.0178052	-0.0664801	0.566858	0.532978	0.691009	1.025	1.05592	0.858011
small	0.777778	1	1	1	-0.00661647	-0.258657	-0.947018	1.21778	-1.19589	1.20938	0.220381	0.116483	0.0750987	0.11823	-0.00944994	0.010044	-0.00984972	0.0101846	174.444	187.929	170	182.077	-6.49538e-05	6.73841e-05	-7.81154e-05	7.29279e-05	68.7778	82.8571	88.5714	92.9231	0.7466	0.590565	0.59544	0.761287	0.839868	0.663336	0.983411	0.794413	0.440086	0.241525	0.163543	0.529517	0.126238	0.927132	0.760628	0.958549	1.13183	1.04518	1.04098
small	0.666667	1	1	0.923077	-0.0207094	-0.0580422	-0.84831	1.23689	-1.22513	1.27582	0.339204	0.116543	0.0692283	0.128667	-0.00999283	0.0105521	-0.00942949	0.0101951	169.111	184.571	177.143	180.538	-7.63816e-05	7.28892e-05	-6.58667e-05	7.07278e-05	80.1111	98.5714	74.7143	103.462	0.635172	0.549257	0.516638	0.606974	0.650166	0.596938	0.585374	0.505834	0.46273	0.188491	0.286967	0.566418	0.0958792	0.924472	0.797621	0.988184	1.08978	1.01794	1.12419
small	0.5	0.5	0.666667	1	0.515865	-0.162142	-0.971103	0.809737	-1.06537	1.24854	0.520587	0.518211	0.397882	0.107897	-0.01159	0.00892948	-0.0113442	0.0072838	178.125	153	186.833	165.5	-9.43798e-05	6.72918e-05	-8.51421e-05	4.56606e-05	85.375	57	86	60.1667	0.781184	0.622522	0.518341	0.575257	-0.107342	0.501184	0.567894	0.297822	0.562103	0.298053	0.0340441	0.0828257	0.0756092	0.390393	-0.3445	0.629399	0.536139	0.496327	0.532141
small	0.5625	0.583333	0.75	1	0.229665	-0.0131356	-0.99454	1.17748	-1.14531	1.28299	0.460967	0.423945	0.319075	0.0900013	-0.0108817	0.00944819	-0.0107581	0.00921999	179.375	167.083	179.417	175.167	-8.17311e-05	6.77414e-05	-8.13024e-05	6.60057e-05	79.25	69.8333	80.3333	73.3333	0.78313	0.670636	0.601354	0.624011	-0.152732	0.564185	0.44175	0.546548	0.338974	0.0287716	0.0550458	0.323863	0.255495	0.661886	0.242801	0.973231	1.01112	0.907333	0.596356
small	0.857143	0.666667	1	0.833333	-0.51487	0.0305369	-1.0104	1.0991	-1.18906	1.12542	0.202847	0.264614	0.0882031	0.17805	-0.0116009	0.0103453	-0.01194	0.00915686	157.143	174.667	164.857	167.333	-9.71016e-05	7.67093e-05	-9.68102e-05	6.58718e-05	87.1429	77	91.7143	79.8333	0.75752	0.72589	0.793591	0.885495	0.124656	0.712224	1.02153	0.752151	0.270315	0.223497	0.269148	0.151209	-0.090577	0.149279	-0.164799	0.736263	0.837851	0.802017	0.936106
small	1	1	1	0.833333	0.233869	0.876414	-1.20694	1.31168	-1.1861	1.20628	0.086347	0.096555	0.0783272	0.14095	-0.0112528	0.0101916	-0.0107338	0.00903504	151.571	183.333	161.143	170.167	-9.67827e-05	7.17174e-05	-8.66089e-05	5.93377e-05	78	83	72.7143	66.5	1.02796	0.871118	0.831865	0.845344	0.273367	0.845904	0.67346	0.753561	0.301959	-0.049577	0.531539	0.208821	0.0269064	0.64287	0.342957	1.12249	1.23209	1.08021	1.05607
small	0.857143	0.833333	1	0.833333	0.0450251	-0.0949548	-1.02251	1.17065	-1.14115	1.21498	0.205665	0.166073	0.0809019	0.182783	-0.0119457	0.00913033	-0.010641	0.0094478	168.857	168.667	153.286	172.333	-9.72165e-05	6.48515e-05	-8.99332e-05	6.63662e-05	97.1429	68.1667	64.4286	80	0.940206	0.769206	0.801816	0.717026	0.337663	0.751483	0.881609	0.738228	0.476998	0.221819	0.176475	0.194603	0.0522966	0.328177	0.751457	0.84636	1.08128	0.973886	1.05484
small	0.75	1	1	1	-0.0282063	-0.458329	-0.72837	1.25704	-1.23038	1.30675	0.100744	0.0705388	0.0668508	0.0882528	-0.0115951	0.0096836	-0.00985573	0.00981378	157	177	147	182	-9.32586e-05	6.34362e-05	-8.0931e-05	6.54944e-05	91.25	81	69.3333	88.3333	0.607108	0.650917	0.542508	0.453487	-0.401861	0.494848	-0.102805	-0.141791	-0.132185	-0.00993259	0.452858	0.290857	0.165528	0.252393	-0.175096	0.828195	1.09305	0.975789	1.09722
small	1	0.666667	1	1	-0.0319258	-0.268909	-1.28005	1.09788	-1.20938	1.33178	0.0773796	0.229194	0.0848022	0.0834709	-0.00992504	0.0100189	-0.0113508	0.0101171	144.25	183	158.333	193.333	-8.56265e-05	6.50012e-05	-0.000103159	6.54001e-05	81	95.6667	100.333	101.667	1.15578	1.03251	0.937507	0.95639	-0.245359	1.10246	-0.0767449	-0.0897922	-0.112484	-0.0699124	-0.110541	0.464184	0.204731	-0.0801198	-0.117163	0.632929	0.739168	0.747389	1.01729
small	1	1	1	0.666667	-0.402637	-0.14263	-1.24161	1.3063	-1.17411	1.09947	0.0864616	0.0987846	0.082093	0.223068	-0.00918925	0.00936548	-0.0105073	0.00964377	145	179.333	134.667	176	-8.11758e-05	6.15499e-05	-9.56027e-05	6.74689e-05	71.75	87.3333	66.6667	87.3333	1.14592	1.13167	1.08036	1.10501	0.364117	1.14087	0.040748	-0.105639	-0.159057	-0.165868	0.350128	0.292334	-0.0539877	0.286498	-0.118406	0.83504	1.3004	1.16629	0.77753
small	0.75	0.5	0.818182	0.666667	-0.0636787	0.316622	-1.05616	0.766802	-1.15837	1.12136	0.229433	0.407748	0.20337	0.258869	-0.0101831	0.0087826	-0.0104722	0.00915222	170	149.667	175.818	155.556	-7.45775e-05	5.99856e-05	-7.42495e-05	6.56678e-05	86.9167	71.25	96.6364	70.2222	0.746252	0.871732	0.796184	0.836404	0.688325	0.774833	0.338345	0.355816	0.0367044	-0.162226	-0.0801334	-0.0920773	-0.1194	0.0359177	0.340548	0.20375	0.679853	0.546769	0.698163
small	0.833333	0.416667	0.909091	0.666667	-0.358606	-0.205811	-1.12676	0.868751	-1.1896	1.18908	0.203741	0.503491	0.151238	0.246587	-0.00944211	0.00973687	-0.00979462	0.00885729	161.5	160.5	172.727	153.556	-7.08862e-05	6.69304e-05	-6.85323e-05	6.31237e-05	76.9167	80	87.7273	82.7778	0.964532	0.916216	0.850612	0.868928	0.961714	0.789317	0.427606	0.644155	0.449792	0.429448	-0.0883316	-0.103025	-0.14393	-0.0837969	0.457149	0.234189	0.608992	0.55796	0.700461
small	0.916667	0.666667	0.909091	0.777778	-0.360981	-0.334996	-1.13768	1.0347	-1.16867	1.16728	0.135821	0.286264	0.149123	0.251266	-0.0104357	0.00916637	-0.00939156	0.00949289	175.417	155.833	168.636	158.111	-7.48867e-05	6.42101e-05	-6.50868e-05	6.75912e-05	95.5833	75.4167	83.6364	77.8889	0.933198	0.963937	0.906028	0.946449	0.892699	0.817467	0.255432	0.701578	0.549755	0.434518	-0.0764979	-0.0883533	-0.0802326	0.226505	0.708532	0.351325	0.868948	0.797286	0.816176
small	0.833333	0.25	0.909091	0.555556	-0.309596	0.00494574	-1.05716	0.900713	-1.219	1.0826	0.175781	0.525103	0.169937	0.302558	-0.00919798	0.0090725	-0.00983334	0.00824018	168	156.083	174.273	147.889	-6.35152e-05	6.27927e-05	-6.76839e-05	5.6122e-05	74	70.9167	82.9091	63.6667	0.844872	0.846148	0.802189	0.795712	0.610896	0.746151	0.131953	0.287835	0.194482	0.0403249	-0.083032	-0.0976004	-0.153207	-0.0695044	0.445446	0.246034	0.610972	0.572476	0.701991
small	0.733333	0.846154	1	0.916667	-0.152969	-0.564571	-0.980692	1.26087	-1.25108	1.23759	0.264268	0.162399	0.0921302	0.115326	-0.0102491	0.0100622	-0.0103188	0.0102185	162.067	167.154	171.091	167.083	-7.63355e-05	7.24379e-05	-7.85595e-05	7.55258e-05	91	96.6154	89.5455	96.4167	0.731525	0.796515	0.702637	0.665595	0.451269	0.616605	0.397557	0.51383	0.364871	0.269545	-0.0441048	-0.0664876	-0.0841806	0.318576	0.804571	0.64118	1.21492	1.06323	1.01655
small	0.764706	0.941176	0.846154	0.933333	-0.293712	0.0886661	-1.0556	1.20719	-1.23547	1.22319	0.253255	0.0974766	0.147146	0.111237	-0.00982257	0.00933227	-0.00941769	0.00979415	166.529	158.882	165.769	163.867	-7.84065e-05	6.52712e-05	-7.25202e-05	6.75644e-05	70.2353	79.8824	68.6154	88.2	0.811442	0.898711	0.826111	0.718604	0.598294	0.705724	0.0532867	0.218054	0.2934	0.191831	0.195252	0.206124	0.0463614	0.234736	0.507292	0.793501	-0.24654	1.00534	0.914107
small	0.647059	0.823529	0.846154	0.866667	-0.0978587	0.0201668	-0.907129	1.14721	-1.19062	1.19431	0.311561	0.184348	0.14538	0.157735	-0.00956631	0.00959197	-0.00952042	0.0094315	165	164.294	164.231	161.067	-7.57875e-05	6.73016e-05	-7.37469e-05	6.95715e-05	68.7059	88.8824	80.9231	84.0667	0.69677	0.676423	0.645171	0.602468	0.592678	0.667733	-0.226342	0.197888	0.255423	0.24972	0.188647	0.265547	0.0718157	0.366988	0.501491	0.797238	-0.337466	0.970751	0.832691
small	0.764706	1	0.846154	0.866667	-0.0293101	0.283644	-1.19865	1.28875	-1.19039	1.1999	0.254618	0.0838377	0.141646	0.152952	-0.00947702	0.00965353	-0.00971451	0.00931781	170.765	164.588	168	158.533	-7.24058e-05	6.56374e-05	-7.8292e-05	6.52231e-05	72.5294	84.5882	80.2308	82.8	0.951804	0.98917	0.992069	0.96709	0.81529	0.853052	-0.0473369	0.0292107	0.00563794	-0.0310211	0.300883	0.307992	0.0586362	0.266728	0.58357	0.891275	-0.389032	1.13537	1.03523
small	0.882353	0.882353	0.923077	0.866667	-0.0289562	0.0745993	-1.17431	1.22423	-1.25946	1.17592	0.140243	0.155821	0.109138	0.162885	-0.00988522	0.00952861	-0.00945215	0.00928519	165.118	161.412	162.231	160.533	-7.96909e-05	6.76776e-05	-7.50883e-05	6.8207e-05	83.5882	83.8235	70.5385	85.1333	1.02133	1.01984	0.892257	0.903644	0.745978	0.860129	-0.129266	0.222716	0.271671	0.178467	0.320597	0.290015	-0.0352192	0.182796	0.472993	0.895672	-0.223965	1.01983	0.925926
small	0.75	0.785714	0.916667	1	0.0426798	-0.240788	-1.12144	1.10193	-1.22999	1.22785	0.274565	0.254648	0.135425	0.0848467	-0.00926364	0.00881996	-0.0088754	0.00908908	165.625	160.214	163.833	163.167	-7.29175e-05	6.04753e-05	-6.64558e-05	6.23322e-05	77.8125	80.5714	73.6667	88.5833	0.929302	0.909395	0.843062	0.980952	0.199884	0.817795	0.204911	0.258109	0.0968242	0.124932	0.314359	0.360259	0.0915021	0.172555	0.0556344	0.788422	-0.205203	0.894497	0.792606
small	0.5625	0.785714	0.833333	0.916667	-0.374402	0.0241342	-0.951067	1.18016	-1.16111	1.19545	0.439315	0.269243	0.207134	0.113185	-0.00954751	0.00907031	-0.00944949	0.00875972	167.312	162.786	167.417	153	-7.324e-05	6.13537e-05	-7.48559e-05	6.21557e-05	77.25	83.7143	83.9167	70.5	0.681131	0.687312	0.703962	0.711825	0.266118	0.596414	-0.0701764	0.071584	0.0530402	-0.00989239	0.286793	0.318405	0.0777157	0.353408	-0.0340336	0.90787	-0.465492	0.958287	1.01383
small	0.75	0.857143	0.75	0.916667	-0.0256503	0.0260595	-1.10186	1.21009	-1.11392	1.21101	0.280375	0.195567	0.188353	0.129288	-0.00899565	0.00837037	-0.00924416	0.00903829	152.125	152.214	171.917	160.167	-7.18236e-05	5.58483e-05	-6.84556e-05	6.3652e-05	64	64.4286	80.9167	82.1667	0.96275	0.848007	0.785121	0.789644	0.481216	0.742064	0.0409796	0.148633	0.137073	0.000998756	0.462947	0.439934	0.219538	0.418299	0.067485	0.942621	-0.301888	1.01101	0.878427
small	0.833333	1	1	1	0.792392	0.806544	-1.26995	1.28202	-1.21593	1.17594	0.171954	0.0879033	0.0796252	0.0430118	-0.0106915	0.00850133	-0.00934755	0.00825915	144.667	176.75	135	162.667	-0.000104604	5.19631e-05	-8.62457e-05	5.81274e-05	88.6667	48	63	79.3333	0.981968	1.12813	1.22643	1.23013	0.592803	1.13637	-0.0941123	0.0863977	0.315177	0.259187	0.655346	0.238199	-0.0200835	0.255832	0.9196	0.92738	1.19193	1.12431	1.00379
small	0.923077	0.4	0.9	0.666667	-0.0600348	-0.452843	-1.18922	0.573404	-1.20221	0.925127	0.204122	0.291985	0.137754	0.422934	-0.0104739	0.010329	-0.00917824	0.0113234	144.769	151	130.6	183.667	-8.83987e-05	7.04185e-05	-7.45339e-05	6.78754e-05	60.3846	66	50.4	92	1.08526	0.924292	1.00105	1.20598	0.601256	0.857233	0.231332	0.439858	0.383061	0.124129	0.223406	-0.385956	-0.407114	-0.137899	0.0748795	-0.518781	0.314445	0.235603	0.306795
small	0.692308	0.8	1	0.666667	0.222042	-0.324826	-0.823737	1.28751	-1.22189	1.17321	0.355036	0.216524	0.156215	0.276021	-0.00930214	0.0115364	-0.010835	0.0121862	139.462	170.6	142.8	182.333	-7.03167e-05	8.02677e-05	-9.06268e-05	8.89074e-05	27.3077	94.2	54.6	77.3333	0.792702	0.468585	0.483361	0.630726	0.356307	0.476129	-0.0972751	0.343394	0.1329	0.00398878	-0.0616577	-0.00467216	-0.164402	0.55672	0.760786	-0.0206334	1.11085	0.967029	1.05342
small	0.769231	0.6	1	0.333333	0.209502	0.444934	-0.8508	0.791881	-1.11554	0.848484	0.20408	0.189647	0.116471	0.424748	-0.00963028	0.0102982	-0.00890439	0.0111724	142.308	154.4	125.8	172.667	-7.31203e-05	6.56237e-05	-7.33144e-05	7.76694e-05	70.5385	73.6	32.9	85.6667	0.776064	0.613852	0.646156	0.77039	0.368552	0.585283	-0.01671	0.264139	0.245149	-0.00528649	0.257754	-0.134496	-0.1817	-0.17097	0.190388	-0.443914	0.604304	0.453242	0.432428
small	0.869565	0.807692	0.947368	0.954545	0.0377636	0.292622	-1.14017	1.10596	-1.14677	1.21052	0.190328	0.244479	0.135145	0.109913	-0.0110977	0.0102003	-0.0109507	0.00984421	143	149.038	137.579	150.136	-0.000106742	8.08673e-05	-0.000103761	7.43752e-05	84.5652	75.5385	75.6842	71.9545	0.25698	0.861326	0.815433	0.953606	0.753421	0.841695	0.0318013	0.199067	0.232321	0.0120016	0.202501	-0.0549835	-0.0586388	0.294446	0.319026	0.378006	0.999671	0.883444	0.935301
small	0.913043	0.846154	1	1	0.110807	-0.047644	-1.18509	1.09635	-1.21618	1.20236	0.169404	0.19544	0.107337	0.0948816	-0.0110582	0.00961214	-0.0112392	0.00988374	147.826	146.731	143.842	149.727	-0.00010442	7.11965e-05	-0.000108532	7.60679e-05	81.3913	69.6923	85.1579	72.2727	-0.030901	0.879537	0.857111	1.13815	0.767585	0.846932	0.0261171	0.221439	0.312717	-0.0423285	-0.00575288	-0.0346009	-0.0240502	0.143636	0.333981	0.368657	0.900827	0.883487	0.956503
small	0.869565	0.769231	0.894737	1	-0.18776	-0.208906	-1.07816	1.08068	-1.10738	1.18935	0.178544	0.25474	0.165374	0.0854968	-0.0112738	0.00967321	-0.0112915	0.0101664	150.652	145.538	146.158	148.455	-0.000111502	7.39647e-05	-0.00011066	7.9952e-05	77.1739	69.6923	87.3158	73.8182	-0.0469649	0.772633	0.745497	0.949984	0.592297	0.736824	0.0715222	0.168296	0.194184	-0.064598	-0.29433	0.173264	0.180089	0.290255	0.264905	0.425304	0.874314	0.847049	0.956786
large	1	1	1	1	-0.475801	-0.911418	-0.971069	1.20363	-1.04924	1.02601	0.190345	0.223783	0.23949	0.116942	-0.00742907	0.00781637	-0.00952045	0.00722964	77.8	82.5	72.6667	193	-4.74169e-05	5.18449e-05	-8.11059e-05	9.93189e-05	34.6	-18.5	10.6667	-29	1.08303	1.01238	0.732911	1.00353	0.890978	0.922698	0.919188	0.85447	0.699782	0.711315	0.0765301	-0.294529	0.313918	-0.953116	-0.567036	0.0383319	0.374141	0.576584	0.314291
large	1	1	1	1	-0.159395	-0.315775	-1.10261	1.18345	-1.00059	1.23556	0.229643	0.148562	0.161861	0.274391	-0.00762271	0.00821968	-0.00842561	0.00811683	86.8182	173.833	76.7143	160.4	-5.95807e-05	6.44792e-05	-7.07857e-05	6.97404e-05	14	18.1667	11.7143	-2	0.874907	0.929919	1.04779	0.95884	0.893497	0.945332	0.948382	0.856983	0.751949	0.703995	0.512511	0.113334	0.128635	-0.335128	-0.373347	0.13097	0.53664	0.592205	0.489163
large	0.95	0.8	0.916667	1	-0.0822701	0.143258	-1.04515	0.982393	-1.09776	1.3222	0.213248	0.311452	0.247131	0.208297	-0.00861008	0.00757787	-0.00914299	0.00639221	100.45	73.8	79.25	63.4	-6.65557e-05	6.66092e-05	-6.91371e-05	5.66204e-05	-7.55	-8.2	26.75	-18.8	0.963673	0.991614	0.760681	0.988298	0.938869	0.942787	0.710977	0.572167	0.34073	0.60669	0.544148	0.266271	0.421674	-0.0154288	0.021173	0.246634	0.738061	0.750584	0.71233
large	1	1	0.833333	0.8	0.434888	-0.322933	-1.02834	1.18784	-0.931214	1.10836	0.192669	0.156812	0.261302	0.318944	-0.00885107	0.00731796	-0.00819998	0.00751884	103.25	100.4	66.6667	88.4	-6.88308e-05	6.38959e-05	-5.97559e-05	7.42313e-05	-2.35	-21	19.1667	-9.6	1.20573	1.1424	0.74479	1.19652	0.983155	1.13248	0.854752	0.777262	0.624005	0.706134	0.658204	0.447629	0.1439	0.268765	0.00694991	0.406142	0.8949	1.05395	0.880601
large	0.857143	0.333333	0.769231	1	0.366274	0.223113	-1.0278	0.729784	-0.897209	1.32399	0.344626	0.253405	0.388095	0.17372	-0.00879286	0.0108059	-0.00907022	0.0117736	92.9048	163	101.615	85	-7.28027e-05	0.000117204	-6.91594e-05	0.000112143	4.09524	-2.33333	-8.61538	17	0.67409	0.78611	0.732762	0.788002	0.813015	0.75634	0.46491	0.398594	0.344512	-0.225313	0.267738	-0.00221576	-0.0996712	-0.0637903	-0.196955	0.162682	0.573055	0.594211	0.603585
large	0.952381	0.666667	0.923077	1	-0.187719	0.0211813	-1.08211	0.92335	-0.975559	1.08418	0.296423	0.199974	0.224855	0.16284	-0.00969992	0.00750422	-0.0097453	0.0112291	76.7619	155.333	99.4615	87	-8.12778e-05	7.9355e-05	-8.02342e-05	0.000112293	0	-20.6667	7.38462	18	0.830011	0.927231	0.842053	0.967116	0.970953	0.944362	0.541659	0.346632	0.2318	-0.210166	0.1301	-0.00588322	0.00320018	-0.0557359	-0.205579	-0.0103794	0.336582	0.325585	0.23847
large	1	1	0.833333	1	-0.352057	-0.677384	-1.08881	0.888364	-0.974412	0.938579	0.25394	0.234461	0.198109	0.147428	-0.00810311	0.00724161	-0.00948339	0.00750353	61.25	77.6667	86.5	69.5	-6.63249e-05	7.89167e-05	-7.32798e-05	9.34052e-05	-28	-7	-1.16667	-14	1.07941	1.10693	1.0791	1.13352	1.03651	1.07849	0.850886	0.900698	0.346396	-0.172839	0.284856	-0.0540077	-0.101867	-0.0696082	-0.305856	-0.170108	0.246083	0.337059	0.273634
large	1	1	0.833333	1	-0.380969	-0.47861	-1.12195	1.02257	-0.953296	1.22019	0.249649	0.190554	0.200205	0.313383	-0.00891665	0.00940695	-0.0111719	0.00939059	91.625	123.333	86.6667	137	-7.19729e-05	8.20921e-05	-9.24561e-05	9.39328e-05	-28.25	1.66667	1.83333	-33.5	1.03704	1.02441	0.898043	1.00604	0.970115	0.966105	0.716429	0.594504	0.0570889	-0.197762	0.286496	0.00206498	-0.236998	-0.242585	-0.366085	-0.137616	0.434774	0.407061	0.44328
large	0.975	1	1	1	-0.104264	0.184797	-1.00059	1.09585	-1.13486	1.07818	0.211648	0.192403	0.231132	0.180475	-0.0113215	0.0116578	-0.0115009	0.0109105	81.15	126.154	79.5	115	-0.000100464	9.28102e-05	-0.000102416	8.67324e-05	11.975	54.7692	9.23529	54.25	0.97439	0.958974	0.721836	0.969108	0.890472	0.945559	0.54014	0.379866	0.267747	0.131411	0.537492	0.373395	0.261878	0.0881704	-0.0147356	0.170116	0.830609	0.959488	0.834761
large	1	1	0.970588	1	-0.220617	0.0107999	-0.93713	1.07746	-1.02042	1.22794	0.227434	0.129248	0.222946	0.196052	-0.0108895	0.0114919	-0.0114387	0.0102535	84.75	146.308	77.3824	137.333	-9.65278e-05	8.57029e-05	-0.00010618	7.48981e-05	21.275	53.0769	26.0588	55.25	0.975448	0.886401	0.659812	0.935817	0.809174	0.906461	0.669106	0.517291	0.480398	0.157444	0.212383	0.0926985	0.133402	-0.286798	-0.330071	-0.172231	0.333097	0.273555	0.294613
large	1	1	1	1	-0.171232	-0.140289	-1.14437	1.09734	-1.16404	1.21995	0.166705	0.178849	0.146151	0.129495	-0.00826531	0.00877939	-0.00894686	0.00898588	97.7556	155.062	98.8571	158	-7.30128e-05	7.04276e-05	-8.37904e-05	6.67585e-05	22.8	41.6875	24.7857	50.5333	0.377545	0.719862	0.58626	1.11365	1.11472	0.875681	0.488883	0.824612	0.840454	0.568697	0.138158	0.11378	0.0257551	0.556969	0.357406	0.152444	0.918377	0.848605	0.96034
large	1	1	1	1	-0.161948	0.127792	-1.04044	1.18197	-1.08971	1.13074	0.164732	0.167424	0.141106	0.256822	-0.00791206	0.00923576	-0.00869021	0.00774148	93.6667	158.312	92.8214	148.867	-6.97192e-05	7.08449e-05	-7.88686e-05	5.86767e-05	21.3111	51.25	20.1071	38.8667	0.356935	0.703786	0.516186	1.03766	0.988308	0.808877	0.485536	0.851045	0.885048	0.456681	0.144608	0.12427	0.0405425	0.615875	0.445823	0.155027	0.961803	0.957521	1.00733
large	1	1	0.928571	1	-0.195152	-0.168853	-1.04393	1.09611	-1.13249	1.2637	0.229483	0.302394	0.191545	0.269427	-0.00711671	0.0069078	-0.00671601	0.00831415	104.048	157.143	94.6429	169.429	-6.17455e-05	3.95953e-05	-6.03638e-05	4.92229e-05	29.3333	64	24.9286	87.1429	1.04193	1.02571	0.821576	1.04114	0.869244	0.989836	0.957137	0.734101	0.812542	-0.0695322	0.86133	0.742709	0.593635	0.280117	-0.0132605	0.455642	1.11576	1.07278	1.09963
large	1	1	0.954545	1	-0.283171	0.0291601	-1.01695	1.07909	-1.11146	1.1453	0.138405	0.199685	0.158491	0.203581	-0.0107003	0.00839684	-0.0112249	0.00906193	78.1818	115.438	79.9545	114.067	-0.000108614	6.21404e-05	-0.000115922	7.10103e-05	22.1515	9.6875	23.4091	4.8	1.02995	0.950485	0.823358	1.00091	0.880627	0.989169	1.07773	0.939119	0.98776	0.766146	0.972962	0.731619	0.655222	0.424962	0.378793	0.639022	0.87489	0.866696	0.843365
large	1	1	0.954545	1	-0.1878	0.141335	-1.07485	1.08516	-1.00382	1.15251	0.127385	0.202143	0.126882	0.230153	-0.010822	0.00760193	-0.0112824	0.0082067	74.5152	104.562	73.6818	117.333	-0.000113882	5.83959e-05	-0.000118435	6.57793e-05	20.0606	-13.375	21.9091	5.93333	1.08876	1.01817	0.849506	1.07227	0.920021	1.05111	1.06	0.863137	0.973597	0.793801	0.983016	0.914981	0.768607	0.615474	0.543359	0.831563	0.927847	0.780672	0.81495
large	1	0.9	1	1	-0.224204	-0.0755511	-1.01697	1.0148	-0.984	1.32202	0.139273	0.134228	0.164195	0.127549	-0.0100591	0.00895813	-0.00906583	0.0105291	88.4857	123.1	91.16	150.222	-8.39158e-05	8.08088e-05	-7.14662e-05	8.54304e-05	32.0857	-9.2	26.96	16.7778	0.988372	0.927768	0.875599	0.944308	0.945392	0.949287	0.958044	0.579578	0.763546	0.616222	0.748071	0.636333	0.572928	0.582708	0.589958	0.616368	0.804277	0.711125	0.761744
large	1	1	0.947368	1	-0.401049	-0.0263941	-1.14827	1.19156	-0.979458	1.12254	0.154277	0.200525	0.147435	0.116374	-0.00890846	0.00722179	-0.00944168	0.00821065	96.6667	122.714	92.5789	121	-6.93828e-05	5.11363e-05	-7.72943e-05	5.97756e-05	16.9091	30.2143	35.4737	49.1538	1.05497	1.0872	0.990202	1.07426	1.06991	1.03821	1.0481	0.849114	0.914328	0.91205	0.665228	0.265453	0.459188	0.204584	0.189681	0.323653	0.909549	0.845343	0.841971
large	1	1	1	0.947368	0.108226	-0.208697	-1.21151	1.20461	-1.18097	1.15263	0.14567	0.177643	0.159177	0.191654	-0.00876923	0.00717885	-0.00852794	0.00671167	121.325	126.667	115.147	127.053	-6.09046e-05	5.29083e-05	-6.42583e-05	4.90237e-05	10.425	17.9048	19.6765	20.1053	1.08928	1.07587	0.988299	1.15032	1.15724	1.12679	1.04219	0.632172	0.733504	0.43752	1.03602	0.387239	0.6086	0.381289	0.386222	0.612358	0.999883	1.00977	1.00978
large	0.970588	0.966667	0.961538	0.956522	-0.0640631	-0.00257058	-1.01518	1.16748	-1.08711	1.09897	0.127418	0.11525	0.164947	0.102422	-0.00952602	0.00845477	-0.0103433	0.00853358	101.853	132.267	112.577	136.304	-7.06118e-05	6.73488e-05	-7.75672e-05	6.94518e-05	6.55882	24.1333	27.5	27.3913	0.871347	0.847844	0.687241	0.863957	0.892573	0.893226	0.850692	0.371392	0.331617	-0.241577	0.848777	0.260669	0.299888	0.368202	0.35964	0.630438	0.70781	0.554701	0.671121
large	1	0.96	1	1	0.309314	-0.187751	-1.15902	1.27329	-1.17636	1.13352	0.167239	0.152365	0.185667	0.135287	-0.0104379	0.00832746	-0.0093923	0.00764983	143.838	133.04	137.308	129.52	-7.1403e-05	6.15689e-05	-6.80894e-05	6.20226e-05	31.9459	17.76	31.9231	14.32	1.07236	1.00359	0.817023	1.05847	0.970905	1.03595	1.04494	0.874418	0.931903	0.824285	1.08289	0.763198	0.508581	0.808188	0.693481	0.920779	1.07224	1.0545	1.09269
large	1	1	1	1	-0.0697873	0.117369	-1.00939	1.16091	-1.03206	1.23742	0.17986	0.14205	0.186037	0.167226	-0.00938224	0.0080043	-0.00942149	0.00765309	95.4286	150.455	91.0278	146	-7.51519e-05	5.62335e-05	-7.31563e-05	5.39741e-05	6.69048	26.0909	2.83333	23.9048	0.934112	0.886766	0.764907	0.926658	0.892743	0.949585	0.939878	0.522114	0.658453	0.213293	1.06493	0.69118	0.61238	0.736384	0.617723	0.951614	1.01603	0.941029	1.00476
large	1	1	1	1	0.124512	-0.0403813	-1.12271	1.2078	-1.19692	1.21091	0.162381	0.150863	0.208527	0.14394	-0.0086012	0.00879741	-0.00840654	0.00841733	107.867	128.862	96.4	127.429	-6.36847e-05	6.57854e-05	-6.74759e-05	6.43631e-05	-10.9667	27.4138	-7.6	26.0714	1.0353	0.975328	0.787635	1.05253	0.976145	1.03929	1.03149	0.737754	0.873195	0.596976	0.995792	0.666044	0.514272	0.829677	0.652829	0.928623	0.990083	0.982628	0.993064
large	1	1	1	0.964286	0.377566	-0.134475	-1.15947	1.18842	-1.21982	1.15309	0.166202	0.139595	0.192274	0.142628	-0.00877462	0.00816856	-0.00794874	0.00783175	108.633	129.345	82.5	138.464	-6.47343e-05	6.12107e-05	-6.21225e-05	5.50295e-05	-14.9	19.8276	-7.2	20	1.07232	0.966465	0.846507	1.10762	0.992696	1.10001	1.1918	0.907329	1.05855	0.650678	0.949332	0.532288	0.558996	0.77527	0.54112	0.826292	0.924042	0.952903	0.898787
large	1	1	1	1	0.192397	0.038893	-1.11467	1.09835	-1.26593	1.21241	0.151	0.156238	0.192634	0.14386	-0.00956684	0.0080587	-0.00895333	0.00816555	104.667	127.828	98.8	128.75	-7.27828e-05	6.0321e-05	-6.85651e-05	5.98689e-05	2.93333	21.5862	-11.1	21.2143	0.933581	0.921065	0.728374	0.950484	0.942929	0.966016	0.853334	0.53853	0.705572	0.49663	1.12623	0.840409	0.521521	1.03145	0.793352	1.07818	0.823411	0.832723	0.801564
large	1	1	1	1	-0.126256	0.0262369	-1.16871	1.1508	-1.16406	1.15549	0.201201	0.113141	0.177796	0.103661	-0.00848937	0.00984778	-0.0083316	0.01014	85.7812	126.815	91.1538	123.2	-6.5249e-05	7.94893e-05	-5.70524e-05	7.8421e-05	3.90625	-0.111111	9.96154	12.2	1.0877	0.920279	1.1313	1.09414	1.09295	1.10683	1.01217	0.727644	0.805443	-0.240064	1.06552	0.404643	0.898077	0.595739	0.515327	0.69057	0.93258	0.922258	0.896794
large	1	1	1	0.909091	0.0858426	-0.0465973	-1.10399	1.13353	-1.09968	1.08335	0.253771	0.221642	0.245132	0.19834	-0.00772642	0.00920456	-0.00762167	0.00940886	96.6333	135.958	77.5882	124.5	-5.89644e-05	6.70757e-05	-5.81648e-05	7.12258e-05	9.43333	17.5	-8.29412	30.0455	0.978504	0.725532	0.963073	0.996249	1.06491	1.0764	0.855674	0.517042	0.422196	-0.105358	0.496073	0.132171	0.426056	0.117989	-0.179732	0.116858	0.715592	0.670762	0.60964
large	0.972222	0.972222	1	0.96	-0.0600653	-0.0296291	-1.11518	1.25456	-1.19501	1.19207	0.226704	0.171573	0.242227	0.165913	-0.0096013	0.0092723	-0.0095562	0.00934594	95.3056	123.306	104.409	129.36	-7.60397e-05	7.4238e-05	-7.98731e-05	7.41117e-05	8.27778	50.1944	14.5909	46.64	0.969138	0.885464	1.0737	0.992069	1.06918	1.0706	0.786744	0.430003	0.362658	0.595597	0.902832	0.150281	0.956432	0.390648	0.0511283	0.538588	0.75255	0.605578	0.738483
large	1	1	1	1	-0.0837075	-0.0246678	-1.10386	1.13684	-1.15863	1.18037	0.221888	0.143054	0.170139	0.166341	-0.00856774	0.0112793	-0.0100107	0.0102683	100.111	137.158	119.696	137.75	-6.26803e-05	8.59724e-05	-7.7277e-05	7.32277e-05	18.6667	56.3684	23.4783	37.875	0.984814	0.286822	0.943333	0.972813	0.964406	0.948207	0.85384	0.346236	0.13042	-0.063422	1.13292	0.401264	0.823443	0.651594	0.245265	0.639906	0.710408	0.498606	0.639158
large	1	1	1	1	0.236952	0.0412576	-1.19961	1.17901	-1.01941	1.21594	0.205728	0.142768	0.206362	0.161408	-0.00909411	0.0101545	-0.00883035	0.0109652	110.037	139.842	82.6957	135.438	-6.65953e-05	7.43301e-05	-7.43228e-05	8.68233e-05	21.6667	39.5789	14	30.5	0.922755	0.380036	1.02249	0.956242	1.07956	1.02892	0.932459	0.306617	0.0657312	-0.0173152	0.731688	-0.0923563	0.608781	-0.0175087	-0.23097	0.0808099	0.65123	0.459274	0.5644
large	1	1	1	1	-0.070963	-0.325007	-1.10131	1.18089	-1.07303	1.26536	0.218965	0.146424	0.191142	0.168063	-0.00835247	0.0102664	-0.00830391	0.0108682	106.407	132.684	112.478	141.625	-6.18679e-05	7.60907e-05	-6.09607e-05	8.30968e-05	17.6667	53.4737	19.4783	36.4375	1.0215	0.269621	0.975566	1.01244	1.07241	1.0237	0.838069	0.405847	0.2313	-0.0384908	0.789642	0.209545	0.676828	0.0796769	-0.204529	0.137712	0.739947	0.490311	0.675304
large	1	1	1	1	0.123644	-0.0820606	-1.1446	1.2376	-1.16823	1.16982	0.215277	0.175373	0.229418	0.144086	-0.00783213	0.00997941	-0.00902159	0.00932493	100.519	136.579	108.304	145.25	-5.80408e-05	7.4908e-05	-6.9423e-05	7.26511e-05	32.963	29.8947	22.3913	28.8125	1.03478	0.29952	0.957858	1.01851	1.08203	1.10205	0.833998	0.387651	0.196251	-0.0371829	0.785657	0.284169	0.661651	-0.123007	-0.406078	-0.00335839	0.757375	0.684813	0.712438
large	1	1	1	1	0.122088	0.0121097	-1.08517	1.14698	-1.08831	1.24056	0.227536	0.149615	0.203574	0.191823	-0.00908113	0.0107211	-0.00827413	0.0106324	106.444	132.368	94.7391	133.688	-6.61312e-05	8.55467e-05	-6.71806e-05	7.93551e-05	21.1111	39.4737	6.65217	50.875	1.00254	0.33953	0.91807	0.950978	0.955215	0.915184	0.953982	0.309748	0.108703	-0.0364454	0.747941	-0.0423799	0.661172	-0.00637694	-0.304241	0.090073	0.82101	0.837366	0.820013
large	1	1	1	0.933333	0.257584	-0.0689723	-1.12532	1.10865	-1.14662	1.04613	0.246689	0.165084	0.235694	0.205963	-0.00830891	0.00893664	-0.00845278	0.00966927	132.771	122.968	134.85	124.667	-6.9776e-05	8.42262e-05	-7.14976e-05	0.000104993	36.0208	37.5806	37.675	41.8	0.959787	0.852417	0.94862	0.937068	0.957015	0.972355	0.902775	0.683162	0.597746	0.370146	0.912851	0.230908	0.788945	0.54541	0.499016	0.777695	0.768322	0.568632	0.729909
large	1	1	1	0.966667	-0.000919977	0.149002	-1.18269	1.08958	-1.10442	1.20491	0.263117	0.175283	0.227095	0.180716	-0.00847749	0.0101713	-0.00804523	0.0104849	128.771	128.839	134.975	135.667	-6.9912e-05	0.000106992	-6.73615e-05	0.000100638	48.1458	36.9355	36.825	45.1	1.02309	0.891428	1.00542	1.00573	1.05873	1.05571	1.00199	0.782195	0.809345	0.473752	1.02152	0.142082	0.789568	0.574886	0.589336	0.871091	0.857979	0.625138	0.824908
large	0.977778	1	0.971429	0.972222	0.292972	-0.165783	-1.19069	1.08132	-1.13313	1.06257	0.213957	0.163497	0.211214	0.178778	-0.00794802	0.00929208	-0.00803182	0.00957727	134.689	112.778	133.629	110.917	-6.87579e-05	8.60428e-05	-6.79493e-05	9.06268e-05	36.3111	36.1667	37.5143	32.0278	1.13697	1.02424	1.08309	1.13645	1.18433	1.12922	0.944729	0.872159	0.891296	0.63682	0.854862	0.179669	0.591453	0.435939	0.40519	0.825233	0.633429	0.566096	0.592529
large	1	1	1	0.861111	-0.106664	0.0377424	-1.1851	1.02462	-1.10852	1.0844	0.227368	0.186012	0.205891	0.245514	-0.00851051	0.00940044	-0.00795132	0.0097193	134.4	110.444	120.057	120.056	-7.09629e-05	8.83295e-05	-6.9966e-05	9.53538e-05	46.6222	28.5556	30.1429	28.8056	0.955838	0.92554	1.06323	0.965181	1.02678	1.03609	0.950458	0.878603	0.72121	0.587334	0.956296	0.317285	0.655717	0.573016	0.565234	0.921405	0.716122	0.530245	0.548156
large	1	1	1	0.969697	0.0359824	-0.101144	-1.10494	1.32146	-1.08351	1.22112	0.389547	0.244997	0.3481	0.2779	-0.00559241	0.00755639	-0.00551604	0.00711816	139.696	189.486	133.441	195.758	-5.24669e-05	6.10787e-05	-5.2271e-05	5.85465e-05	83.3913	122.771	81.7353	114.636	0.953147	0.68278	1.01891	0.938277	1.02434	1.02536	0.981466	0.210612	0.28116	0.241199	1.20511	-0.0196891	0.956043	-0.229553	-0.652074	-0.332911	0.889156	0.829365	0.692724
large	1	1	1	0.939394	-0.0276066	0.239546	-1.28536	1.16263	-1.22304	1.28448	0.365685	0.288483	0.424148	0.256314	-0.00687176	0.00664417	-0.00568191	0.00771404	151.457	188.257	147.353	191.424	-6.72819e-05	5.43977e-05	-5.05647e-05	6.48645e-05	96.0217	106.343	91.5	110.848	0.91565	0.838264	1.16925	1.12394	1.21173	1.19902	0.988836	0.231348	0.328216	0.251938	0.791688	-0.111089	0.693205	-0.211428	-0.655283	-0.33917	0.864077	0.816121	0.772912
large	1	1	0.970588	0.909091	-0.0378369	-0.199141	-1.15219	1.25894	-1.21353	1.18693	0.37817	0.289356	0.393061	0.288475	-0.00581992	0.00680421	-0.00658763	0.00669388	145.5	187.6	149.971	178.818	-5.40675e-05	5.46699e-05	-5.85179e-05	6.08925e-05	85.1087	112.714	72.1176	129.818	1.042	0.592165	1.07276	0.931339	1.06326	1.05493	0.979517	0.348942	0.371878	0.379543	1.06038	-0.0426475	0.906176	-0.146194	-0.641048	-0.295016	0.934451	0.873007	0.80279
large	0.916667	0.933333	1	1	-0.387827	-0.109995	-1.08862	1.32188	-1.30455	1.25462	0.157371	0.136023	0.177735	0.0862366	-0.00840837	0.00890831	-0.00909497	0.00872052	162.417	175.667	148.091	166.167	-6.77961e-05	6.47527e-05	-8.22596e-05	6.66713e-05	54.9167	112.267	75.1818	101.5	1.06813	0.799302	0.644225	0.821927	0.786475	0.722008	0.126225	-0.147494	-0.117811	-0.174587	-0.120414	0.240153	0.495774	1.01887	0.834698	0.900473	1.18063	1.11444	1.28268
large	0.833333	0.933333	0.909091	0.833333	0.323238	0.214542	-1.03782	1.26377	-1.12076	1.12183	0.187729	0.173497	0.232453	0.201524	-0.00843838	0.00890946	-0.00778257	0.00907658	156.167	174.333	155.273	177.583	-6.71516e-05	6.50948e-05	-5.49179e-05	6.37653e-05	65.6667	108.8	35.8182	116.417	0.948414	0.732968	0.598806	0.731265	0.748347	0.681732	0.0807307	-0.147971	-0.128905	-0.14897	0.0427168	0.202227	0.268389	1.06044	0.813514	0.859408	1.13444	1.07709	1.2769
large	0.916667	0.733333	1	1	0.0213283	0.156197	-1.16381	1.04659	-1.23028	1.2939	0.202951	0.273627	0.170396	0.104961	-0.00769951	0.00939201	-0.00860824	0.00913253	160.667	181.067	162	175.583	-5.9864e-05	6.98401e-05	-6.63633e-05	6.84767e-05	52.0833	117.6	81.6364	110.25	1.19754	0.79164	0.629503	0.714506	0.887255	0.797465	0.0848642	-0.145355	-0.0811645	-0.14169	-0.147486	0.0888068	0.113514	0.663493	0.559526	0.482269	0.839972	0.843283	0.935882
large	0.875	1	1	0.75	0.090649	-0.941697	-1.09126	1.40577	-1.22355	1.17525	0.191003	0.107081	0.129812	0.351241	-0.00823957	0.00918499	-0.00990816	0.00906915	182.5	184.714	185	182.75	-5.98199e-05	5.49829e-05	-7.02517e-05	5.45185e-05	83.625	116.857	68.6	97.75	1.16211	0.800751	0.844276	1.01109	0.561461	0.755058	-0.0742106	-0.124949	-0.0957588	-0.121421	0.0276454	-0.113698	-0.0819493	0.828044	0.549959	0.201835	1.05568	1.1924	1.16159
large	0.875	0.857143	1	1	-0.0721541	-0.127131	-1.11328	1.28917	-1.27481	1.37696	0.18527	0.182239	0.119169	0.0938072	-0.00757071	0.00867156	-0.00836901	0.00849901	162.75	176	161.8	187	-5.97602e-05	4.90396e-05	-5.99888e-05	5.01716e-05	61	109.429	50.4	102.75	1.11997	0.949269	0.899117	1.07646	0.701069	0.906719	-0.0620343	-0.11834	-0.103137	-0.135273	-0.0339885	-0.0482804	0.0485438	0.798681	0.678332	0.358551	0.918224	1.01521	0.878999
large	0.875	0.571429	1	1	-0.239267	0.124924	-1.10006	0.747163	-1.22097	1.34247	0.185599	0.431506	0.111763	0.06662	-0.00759427	0.00918244	-0.00789139	0.00930527	169.875	183.857	162	185.25	-5.96141e-05	5.58081e-05	-4.96973e-05	6.06327e-05	63.375	111.143	22.6	106	1.16621	0.806608	0.850571	1.11281	0.611178	0.773021	-0.0639753	-0.114345	-0.0975146	-0.133886	-0.0202631	-0.1966	-0.162979	0.267386	0.31593	-0.0249676	0.475604	0.475768	0.526234
large	0.785714	0.875	1	1	-0.0859677	0.340214	-1.08685	1.09868	-1.22989	1.19439	0.262658	0.218785	0.0792296	0.123539	-0.0091148	0.00975734	-0.00973772	0.0097998	178.714	175.5	168.273	177.125	-7.24703e-05	6.91275e-05	-7.93933e-05	7.07699e-05	54.8571	85.375	82.1818	103.25	0.943038	0.836769	0.892184	0.850143	0.812085	0.767522	0.714674	0.677775	0.502752	0.160498	0.273307	0.072966	0.236927	0.681984	0.536419	0.705617	0.979834	0.97843	0.887483
large	1	1	0.909091	1	0.122772	-0.0023052	-1.29934	1.263	-1.15678	1.26625	0.100211	0.143163	0.163091	0.122127	-0.00980199	0.0100116	-0.00892572	0.0100658	179	185.375	184.455	185.875	-8.14464e-05	6.68461e-05	-6.52613e-05	6.95114e-05	66.5	90.625	59.9091	97	1.2607	1.01224	0.997475	1.07294	1.07623	0.985664	0.97848	0.995994	0.628224	0.401843	0.199624	0.273277	0.00659251	0.617641	0.699758	0.98942	1.20342	1.20382	0.88295
large	0.857143	0.875	1	1	-0.121061	0.0189913	-1.08788	1.24481	-1.23393	1.23191	0.202748	0.169214	0.0843619	0.135047	-0.00914848	0.00985962	-0.00986412	0.0102666	177.786	184.5	169	182.875	-7.21173e-05	6.60527e-05	-7.9354e-05	7.22777e-05	51.1429	101.5	75.8182	93	0.939182	0.788353	0.778336	0.782069	0.763069	0.777752	0.663191	0.668872	0.389449	0.155727	0.0060966	0.168459	-0.000602024	0.363399	0.772306	0.870448	1.1144	1.07657	0.897016
large	0.888889	1	1	1	-0.0819074	0.317945	-1.25786	1.22873	-1.19796	1.22913	0.178471	0.102636	0.0736935	0.102831	-0.0101459	0.0101446	-0.00949127	0.00992449	169.889	187.857	168.857	187.154	-7.97493e-05	6.80214e-05	-7.37138e-05	6.63472e-05	84.3333	111.571	74.7143	96.7692	1.17467	0.98879	0.975867	0.992674	0.972794	1.00728	0.871743	0.910557	0.551346	0.34265	0.294499	0.529583	0.0880852	0.794561	0.79153	0.917683	1.07404	1.03903	0.984922
large	0.888889	1	1	1	0.414819	0.408023	-1.14022	1.21637	-1.22955	1.18685	0.151309	0.109659	0.0814475	0.102066	-0.0098736	0.0100219	-0.00971292	0.010157	168.889	190.429	161	187.154	-7.67103e-05	6.75757e-05	-7.97984e-05	7.01784e-05	68.5556	94.3571	76.2857	89	1.06908	0.843793	0.803472	0.966126	1.0739	0.86397	1.14306	1.11516	0.43975	0.331641	0.188145	0.362073	0.070589	0.970852	0.787786	0.976876	1.10039	1.05338	0.76724
large	0.5	0.5	0.666667	1	-0.10332	0.223304	-0.882497	1.11878	-1.11299	1.25203	0.524128	0.452349	0.369604	0.130988	-0.0108835	0.00946903	-0.0111066	0.00915893	176.25	174.917	181.833	175.333	-8.35955e-05	6.24512e-05	-8.59225e-05	6.40486e-05	77.3125	78.0833	80.3333	72.8333	0.660291	0.561902	0.487661	0.63576	0.113389	0.45323	0.389277	0.37716	0.179187	-0.0614929	0.109914	0.155378	0.148742	0.684328	0.142011	0.8467	0.917091	0.825192	0.634401
large	0.6875	0.583333	0.666667	0.666667	-0.0319376	0.0481295	-1.03603	1.02059	-1.11136	1.12116	0.362969	0.507056	0.369414	0.281885	-0.0114855	0.00933444	-0.0112149	0.00901714	176.25	174.333	180.667	165.833	-9.24704e-05	6.43095e-05	-8.89042e-05	6.52735e-05	89.75	77.3333	88.3333	74	0.90077	0.693898	0.581539	0.656005	-0.0683773	0.609926	0.782162	0.369236	0.445784	0.45219	0.0634683	0.249428	0.359865	0.486297	-0.404038	0.816491	0.795854	0.73409	0.754831
large	1	1	1	1	0.254013	-0.079864	-1.22292	1.27745	-1.22873	1.29249	0.0932468	0.0753546	0.101575	0.0748434	-0.0102806	0.00866905	-0.0107432	0.00971561	153.714	173.833	153.857	175.167	-8.37955e-05	5.35376e-05	-8.7131e-05	6.56396e-05	69	67.5	79.7143	69.8333	1.08843	0.997473	0.883205	0.870004	0.369878	0.856029	0.629702	0.754285	0.332654	0.408535	0.227062	0.360502	0.121548	0.573774	0.0267731	1.08993	1.20639	1.09786	0.886116
large	1	0.833333	1	0.833333	-0.330146	-0.462296	-1.21141	1.1651	-1.18582	1.14552	0.0851059	0.189054	0.10177	0.170984	-0.0112606	0.00948284	-0.011205	0.00910619	164.143	173	151.714	170.167	-9.17665e-05	6.55862e-05	-9.50843e-05	6.55529e-05	84.7143	65	77.1429	80	1.16123	0.979972	0.99756	1.09563	0.269978	0.926065	0.493478	0.917775	0.357946	0.124338	-0.0164972	0.152564	0.0313105	0.191078	0.109566	0.711351	0.962783	0.948693	0.977785
large	1	1	1	0.833333	0.0182435	0.0356995	-1.22741	1.26388	-1.22522	1.17761	0.0942029	0.111154	0.108719	0.156832	-0.0100492	0.00908115	-0.0109631	0.00994035	151.286	169	160.143	170.333	-7.99669e-05	6.39807e-05	-8.66924e-05	7.45299e-05	56.7143	71.5	82.4286	71.6667	1.01551	0.929518	0.880582	0.851064	-0.0238789	0.994202	0.510573	0.644689	0.288709	0.610924	0.482596	0.389922	0.0984836	0.697242	-0.186823	1.18178	1.14153	1.07177	0.900611
large	1	1	1	1	-0.322048	0.0939787	-1.32999	1.23793	-1.19645	1.19451	0.0641863	0.0600263	0.085062	0.0550983	-0.00964362	0.00918909	-0.010897	0.00992658	145.75	176	148.333	182.667	-8.31169e-05	6.59006e-05	-0.000106794	6.34354e-05	70.75	93.6667	89	91.3333	1.38302	1.10838	1.10064	1.28684	-0.112541	1.13271	0.138029	-0.0761105	-0.130934	-0.155226	0.307849	0.0618288	-0.0210869	0.617105	0.280696	1.07787	1.1523	1.04262	0.886896
large	1	1	1	1	-0.591712	0.0760337	-1.22091	1.23812	-1.23821	1.19566	0.0799954	0.0618162	0.0729878	0.0595048	-0.00954747	0.00899145	-0.0103717	0.00910311	154.25	176	134.333	173	-8.32466e-05	6.51245e-05	-9.25573e-05	6.19586e-05	84.75	84.3333	66.3333	82	1.10301	1.06655	1.1293	1.01847	0.386225	1.00606	0.140141	-0.0946051	-0.13109	-0.142729	0.560894	0.120364	0.00031108	0.509792	-0.0753767	1.07151	1.27295	1.07688	0.788991
large	0.75	0.666667	1	1	0.372261	-0.286854	-0.771269	1.16675	-1.17943	1.33293	0.0757709	0.228679	0.106385	0.0878774	-0.0110438	0.00934083	-0.0106952	0.00929364	151	176	147.333	183.667	-8.68e-05	6.77947e-05	-9.54568e-05	6.39233e-05	84.75	86.6667	84	92.3333	0.681919	0.572478	0.570171	0.519714	-0.336172	0.522305	-0.0815602	-0.110684	-0.110695	-0.0242305	0.0481918	0.314667	0.129833	0.381174	0.225519	1.15495	0.973114	0.831298	0.750116
large	0.916667	0.583333	1	0.666667	-0.0112136	-0.141502	-1.16908	1.19023	-1.21548	1.16217	0.17816	0.327571	0.0873951	0.220259	-0.00958697	0.00911044	-0.00906443	0.00871959	160.083	153.5	162.455	155.222	-6.87735e-05	6.33051e-05	-6.75653e-05	5.73162e-05	78.9167	70.1667	69.0909	77.3333	1.02574	0.979216	0.976427	0.928598	0.873855	0.831507	0.334586	0.688675	0.629647	0.381547	-0.0789506	-0.0667357	-0.0903452	0.178826	0.692807	0.433039	0.96505	0.909257	0.943112
large	0.75	0.583333	1	0.888889	0.269464	-0.367245	-1.04498	1.23858	-1.24811	1.18894	0.2774	0.28894	0.0965492	0.177367	-0.0104574	0.00837162	-0.00968324	0.00930333	173.167	151.333	167.636	157.444	-7.29327e-05	5.76613e-05	-6.98409e-05	6.58123e-05	87.1667	71.5	76.0909	70.4444	0.851176	0.828675	0.843581	0.920789	0.611232	0.681372	0.685106	0.513281	0.349142	0.0856008	-0.050724	-0.0389577	-0.0797427	0.213266	0.547198	0.474828	1.08217	1.01808	1.04493
large	0.833333	0.333333	0.909091	0.555556	0.36036	-0.0352706	-1.15105	0.800989	-1.20117	1.12861	0.221494	0.516064	0.173548	0.234438	-0.00927186	0.00911475	-0.0103311	0.00805637	162.917	153.833	177.091	145.222	-6.51114e-05	6.06092e-05	-7.48977e-05	5.42971e-05	75.75	80.0833	84.8182	63.2222	0.931854	0.967307	0.982031	1.04469	0.813092	0.85425	0.543406	0.462528	0.394085	0.176638	-0.0648681	-0.108823	-0.183249	0.028897	0.348947	0.228257	0.575531	0.504523	0.615518
large	0.75	0.583333	0.909091	0.777778	0.0386606	-0.400253	-1.06412	0.987681	-1.20257	1.25734	0.292323	0.29138	0.141147	0.170483	-0.0104321	0.00902128	-0.00950073	0.00881853	170	153.167	163.455	156.111	-7.55927e-05	6.20811e-05	-7.05589e-05	5.8293e-05	89.5833	79.0833	80.9091	80.4444	0.775185	0.824453	0.822891	0.92713	0.791953	0.729056	0.629632	0.648707	0.481697	0.0653289	-0.0801334	-0.078302	-0.0727952	0.221227	0.703355	0.359139	0.934256	0.765275	0.854659
large	0.8	0.923077	0.909091	0.916667	0.0202076	0.556653	-1.08914	1.22363	-1.09006	1.18733	0.220175	0.100178	0.132253	0.137594	-0.0103607	0.0090665	-0.00997471	0.0100052	164.133	158.692	164.909	171.583	-8.28549e-05	6.30661e-05	-7.47672e-05	6.57956e-05	84	76	88.1818	84	0.915377	0.92743	0.872308	0.848356	0.766211	0.727281	0.444574	0.60492	0.518606	0.487141	-0.05229	-0.0118119	0.0119482	0.233541	0.862658	0.680698	1.08002	1.04731	1.0643
large	0.764706	0.764706	0.923077	0.933333	-0.176908	-0.319394	-1.09095	1.14224	-1.19089	1.21862	0.230794	0.217416	0.0952259	0.13003	-0.00963506	0.00927772	-0.00963116	0.00927045	168.529	158.941	163.692	155.733	-7.80984e-05	6.49815e-05	-7.59379e-05	6.83204e-05	80.4706	80.2353	90	79.6667	0.886699	0.913305	0.868021	0.951281	0.669281	0.774816	-0.193303	0.0125605	-0.0225852	-0.0091655	0.357817	0.295995	0.0576385	0.423917	0.560695	0.811978	-0.40308	0.974297	0.842407
large	0.941176	0.823529	0.923077	0.866667	-0.0131463	-0.340066	-1.31387	1.13488	-1.17971	1.14854	0.135531	0.177783	0.102398	0.151403	-0.00988129	0.00911595	-0.0101026	0.0092667	167.118	158.412	169.077	156.467	-7.88959e-05	6.23937e-05	-8.15446e-05	6.70025e-05	83.1176	83.2941	95	81.4667	1.07295	1.19474	1.15971	1.09909	0.971195	0.958791	-0.139782	0.0396511	-0.0145678	-0.0452013	0.281311	0.215713	0.0207259	0.20141	0.537808	0.754127	-0.173549	0.910894	0.837444
large	0.823529	0.823529	1	0.933333	-0.0529069	-0.298844	-1.12292	1.16316	-1.2413	1.21225	0.204668	0.182936	0.0968678	0.116265	-0.00988939	0.00928385	-0.00954389	0.00980378	164.412	158.765	169.769	166	-7.79052e-05	6.55504e-05	-7.29219e-05	6.84303e-05	85.8235	84.9412	77.0769	87.1333	0.926711	0.911957	0.783906	0.655462	0.705841	0.777734	0.00821363	0.00639656	-0.0164563	-0.016546	0.280877	0.218284	0.0108214	0.28147	0.466443	0.76185	-0.179111	0.974134	0.897452
large	0.647059	0.882353	0.846154	0.8	-0.143165	0.126463	-0.977222	1.20041	-1.17931	1.17307	0.363633	0.177153	0.142217	0.179594	-0.00926197	0.00906178	-0.0104118	0.00917247	170.824	161.471	175.462	162.6	-7.10147e-05	6.00875e-05	-7.91098e-05	6.23738e-05	78.4706	87.8824	97.8462	81.9333	0.650361	0.766296	0.730822	0.601303	0.685254	0.653422	0.0482255	-0.0276711	-0.0214026	-0.0270681	0.263167	0.259727	0.0927763	0.273892	0.520011	0.770856	-0.340873	1.01049	0.952653
large	0.75	0.928571	0.916667	1	-0.00923843	-0.117055	-1.1754	1.25088	-1.27143	1.22703	0.275045	0.147642	0.102457	0.0825644	-0.0093861	0.00929137	-0.00898186	0.00872791	165	160.571	166.917	150.5	-6.9014e-05	6.69385e-05	-6.95143e-05	6.19656e-05	75.25	79.5714	83.5833	69.9167	0.981618	0.949403	0.833864	0.716225	0.290221	0.742099	-0.270145	0.282888	0.269795	0.0618403	0.146126	0.331675	-0.0792511	0.261419	0.0692351	0.927076	-0.386877	1.05759	1.09339
large	0.8125	0.785714	1	1	0.0467828	-0.20793	-1.2178	1.08454	-1.25065	1.24262	0.219787	0.204259	0.0778553	0.0884611	-0.00933978	0.00911896	-0.00879935	0.00883439	161.625	159.929	160.75	159.75	-7.38127e-05	6.20984e-05	-6.76267e-05	6.00301e-05	75.375	81.0714	88.5833	86	1.05399	0.987505	0.895122	0.904577	0.47029	0.854271	0.0781657	0.36935	0.241804	0.069812	0.30431	0.277162	0.0628271	0.0931447	0.0653816	0.656458	-0.472362	0.893908	0.735786
large	0.6875	0.785714	0.916667	1	0.145569	-0.153251	-1.1339	1.12353	-1.26477	1.24083	0.320554	0.187951	0.136449	0.0877538	-0.00965685	0.00920557	-0.00912426	0.0089357	174.312	157.643	162	158.25	-7.37927e-05	6.72379e-05	-7.31633e-05	6.25591e-05	88.625	81.7857	86.3333	71.5	0.830049	0.933645	0.91423	0.832194	0.36921	0.725382	-0.0128231	0.278862	0.232288	0.0733051	0.153213	0.313694	0.00594302	0.189794	0.083646	0.728632	-0.229057	0.944685	0.8548
large	1	0.75	1	1	-0.570868	-0.477071	-1.23953	0.904082	-1.21651	1.23876	0.0926984	0.25397	0.111761	0.105598	-0.00928689	0.00816373	-0.0103096	0.00835793	133.833	141.5	144.6	180	-8.38051e-05	6.55463e-05	-9.43232e-05	5.30227e-05	54.8333	46.25	80.4	63.6667	1.1107	1.0995	1.15359	0.695359	0.780362	0.97635	-0.135825	0.571732	0.71814	0.302276	-0.482475	-0.0794319	-0.111032	0.0652375	0.385018	0.40081	0.781622	0.634854	0.674634
large	0.846154	0.6	1	0.666667	-0.11171	0.777668	-1.04646	0.986594	-1.1533	1.09491	0.248722	0.458105	0.157513	0.253012	-0.0101317	0.0102431	-0.0114412	0.0100726	130	158.2	147.1	164	-8.35953e-05	6.83864e-05	-0.000104351	6.90695e-05	43.6923	55.6	63.7	76	0.91719	0.777824	0.797734	0.876143	0.494602	0.767075	0.200148	0.357666	0.25794	-0.12828	0.0428455	-0.091709	0.126531	0.866452	0.423771	-0.192955	0.927624	0.815957	0.712381
large	1	0.4	0.9	0.333333	-0.113363	0.718074	-1.2534	0.586386	-1.09416	0.603558	0.113528	0.290308	0.155929	0.559836	-0.0102645	0.00973899	-0.00940849	0.00980359	143.154	149.8	145	168	-8.69765e-05	6.50807e-05	-8.15873e-05	6.25475e-05	71.9231	46.8	47.8	60.3333	1.15916	0.980272	1.02939	1.25096	0.653931	0.959888	0.345217	0.373803	0.444003	0.0628004	-0.0564466	-0.29142	-0.361859	-0.034689	0.0461597	-0.619183	0.411484	0.262859	0.226208
large	1	0.2	1	0.666667	-0.0137341	-0.641558	-1.3004	0.695333	-1.22652	1.01223	0.165694	0.645687	0.157935	0.409365	-0.0107715	0.0104585	-0.0110827	0.0114619	137.077	154.4	148.6	184.333	-9.63235e-05	7.16558e-05	-9.2176e-05	7.49969e-05	49	73.6	72.7	61.6667	1.26393	0.97117	1.02358	1.19631	0.675261	0.930781	0.294744	0.53334	0.459832	0.126587	-0.147664	-0.306971	-0.297156	0.10961	-0.04266	-0.636998	0.319683	0.320166	0.354797
large	0.826087	0.846154	1	1	0.0726364	-0.508746	-1.06265	1.1392	-1.19417	1.21709	0.234429	0.190753	0.0948664	0.080205	-0.0115396	0.00996882	-0.0114268	0.0101966	147.304	151.077	148.526	151.545	-0.000112135	7.47755e-05	-0.000111012	8.00708e-05	86.3913	78.3846	89.6316	80.6364	-0.15968	0.745234	0.70678	0.916312	0.61292	0.733056	-0.0107719	0.171452	0.239833	-0.0440898	-0.182477	0.122529	0.130932	0.0600391	0.271664	0.421979	0.897179	0.940374	0.91219
large	0.826087	0.884615	1	0.954545	0.0184787	0.0918166	-1.05151	1.16865	-1.19937	1.22808	0.213713	0.183358	0.113446	0.0933873	-0.0109468	0.0103183	-0.0111829	0.00961283	145.739	151.692	147.579	146.909	-0.00011032	8.04951e-05	-0.000109328	7.47467e-05	73.6957	78.8462	81.5263	70.4545	-0.022487	0.76694	0.697681	0.86977	0.588568	0.738615	0.0167462	0.0949201	0.190225	-0.057614	-0.0778445	0.222346	0.222095	0.387337	0.559258	0.681512	1.00546	0.994147	0.93274
large	0.913043	0.923077	1	1	-0.102327	0.197913	-1.20283	1.22822	-1.20828	1.23409	0.170572	0.145613	0.106743	0.0867323	-0.0110775	0.010137	-0.0110222	0.00955201	143.826	152.077	143.842	151.227	-0.000113266	7.71818e-05	-0.000104243	7.30735e-05	78.8696	76.0769	76.4737	73.1818	-0.0575733	0.864164	0.859882	1.12887	0.787065	0.907748	0.0109528	0.210544	0.341458	-0.0136311	-0.00198335	-0.0463816	-0.0536049	0.152128	0.380074	0.441244	1.0568	1.03725	1.11527
[truncated: 61 more columns]

## Sheet: Fig6ac_ext
	Large	Torque
Frequency (Hz)	0	1	2	3	4	5	6	7	8	9	10	11	12	13	14	15	16	17	18	19	20	21	22	23	24	25	26	27	28	29	30	31	32	33	34	35	36	37	38	39	40	41	42	43	44	45	46	47	48
Averaged Power	0.000952863	0.00821694	0.0305356	0.0505077	0.0527394	0.0430169	0.0358851	0.0318697	0.0294134	0.029296	0.0273629	0.0267726	0.0258084	0.0250922	0.0251049	0.0239751	0.022169	0.0218381	0.0211311	0.0195045	0.0186698	0.017954	0.0179806	0.0174022	0.0153188	0.0153145	0.0145623	0.0136513	0.0136094	0.012729	0.0120475	0.0119823	0.0118337	0.0114631	0.0112131	0.0104759	0.0106596	0.0101111	0.0102263	0.0100189	0.00974846	0.00943441	0.00934294	0.00899968	0.00854768	0.00886607	0.00849835	0.00894735	0.00887687
	0.000485016	0.00644096	0.0294536	0.0672936	0.0666257	0.0354789	0.0465806	0.0536764	0.0427692	0.0304014	0.0342471	0.0383822	0.0272919	0.0256575	0.0264861	0.0291902	0.0138504	0.0247657	0.0259743	0.0293611	0.0283827	0.0199327	0.0111702	0.0141427	0.0076571	0.0164795	0.0156713	0.0119465	0.0150377	0.0158068	0.0118761	0.00892974	0.00383959	0.00660753	0.010958	0.00814803	0.00615244	0.00414895	0.00662286	0.00855565	0.00745514	0.00908444	0.0101545	0.00782704	0.00547696	0.00564433	0.00448174	0.00339778	0.00702294
	0.000396294	0.00721083	0.0254876	0.0481341	0.0715144	0.0873601	0.0593638	0.0306352	0.0266451	0.0318143	0.0224206	0.02714	0.0396443	0.0361771	0.032835	0.0187479	0.0135738	0.0185041	0.0195129	0.0227581	0.0196885	0.017018	0.0174852	0.0193808	0.0153898	0.0119649	0.0139855	0.00971691	0.0116222	0.0112861	0.0120806	0.0116859	0.00879918	0.0102664	0.0108399	0.0089109	0.00988682	0.00939067	0.00691143	0.00675853	0.00757067	0.00670634	0.00559395	0.00464936	0.00626705	0.00714791	0.0073551	0.0052357	0.00542139
	0.000541883	0.0062793	0.029485	0.0654926	0.0674829	0.0501639	0.0434239	0.0368008	0.0270397	0.0297307	0.0313728	0.0317782	0.0270149	0.0252703	0.0258897	0.0235518	0.0186012	0.0200327	0.0243627	0.0233732	0.0247121	0.022828	0.0186961	0.0162866	0.0154477	0.0170639	0.01543	0.0130262	0.0127131	0.0110374	0.0139808	0.0109198	0.00916031	0.00942383	0.00991522	0.00919444	0.00932807	0.0105063	0.00926416	0.00677344	0.007972	0.00733157	0.00665485	0.00801167	0.00715793	0.00600448	0.00653574	0.00652985	0.00695936
	0.000750355	0.00754585	0.0315489	0.0606501	0.0807087	0.0619952	0.0348771	0.0343759	0.0383686	0.0406191	0.0338684	0.0270352	0.0319095	0.0225992	0.0203155	0.0209063	0.0163538	0.0202989	0.0202622	0.0172799	0.0209808	0.0190194	0.0217433	0.0195547	0.0145119	0.0130116	0.0140033	0.0122738	0.0111062	0.0123274	0.011535	0.0101779	0.0101575	0.0098791	0.008076	0.00930635	0.0104325	0.00932057	0.00899114	0.0080868	0.00767932	0.00623178	0.00839645	0.00918106	0.00712796	0.00614317	0.00562122	0.00664265	0.00629682
	0.00035463	0.00864843	0.0324942	0.0637716	0.0691436	0.0500679	0.0465124	0.0388143	0.033131	0.0352838	0.027939	0.0265337	0.0269267	0.0281626	0.0341762	0.029608	0.0292365	0.0223002	0.0236616	0.020797	0.0206419	0.0164378	0.0162525	0.0164228	0.0144712	0.0133743	0.0142077	0.0138537	0.0147503	0.014597	0.011358	0.00925338	0.00823811	0.0081675	0.00779943	0.0073988	0.00819385	0.00984643	0.0102369	0.00954367	0.00941252	0.00797449	0.00653961	0.0054363	0.00575104	0.00662515	0.00612204	0.00523441	0.00454557
	0.000541987	0.00876444	0.0308651	0.0510614	0.056453	0.0435004	0.0420192	0.0331894	0.0338171	0.0374056	0.035025	0.0285515	0.0251037	0.029877	0.0367528	0.0335454	0.0281352	0.0197861	0.0234799	0.0217698	0.0212619	0.017755	0.0170108	0.0199612	0.0187784	0.018123	0.0189295	0.0158574	0.0153806	0.0132257	0.0129895	0.0109127	0.00901312	0.00899437	0.00773014	0.00834384	0.00873304	0.011671	0.00957204	0.00838377	0.00661421	0.00670556	0.0064854	0.00538663	0.00580832	0.00666089	0.00699592	0.00630285	0.00417104
	0.000688642	0.0111351	0.0409386	0.0567218	0.0703751	0.0478936	0.023419	0.0314386	0.0314488	0.0332989	0.0360581	0.0414837	0.0349061	0.0311884	0.0192493	0.023659	0.0278774	0.0253405	0.0181801	0.017719	0.0175603	0.0187439	0.0149818	0.0144573	0.0143351	0.0141334	0.0180727	0.0118219	0.00870073	0.00820821	0.00737269	0.0135687	0.0150696	0.0106787	0.00857957	0.0117908	0.00969802	0.00686387	0.00862345	0.00926773	0.00784305	0.00939345	0.0101266	0.00737593	0.00817388	0.00957744	0.00941096	0.00740149	0.0062877
	0.000533991	0.00714154	0.0282482	0.0508173	0.0762614	0.05841	0.0349859	0.029091	0.0256216	0.0287806	0.0387589	0.0355752	0.0319026	0.0256364	0.0227596	0.0223761	0.0246982	0.0232648	0.0261194	0.0184014	0.0186916	0.0217016	0.0175009	0.0165904	0.0198776	0.019483	0.0198123	0.0154739	0.0118138	0.0103027	0.00840896	0.0103132	0.0140857	0.0126424	0.00908033	0.0113747	0.0114626	0.00793647	0.00641195	0.00815087	0.00853568	0.00660328	0.00698341	0.00638919	0.00645849	0.00755677	0.0077341	0.00661217	0.00652944
	0.000909893	0.0103391	0.0358328	0.0556412	0.0584338	0.0529346	0.0472659	0.0400077	0.02998	0.0311194	0.0309551	0.0307907	0.0236721	0.0256054	0.0279647	0.0295874	0.024211	0.0212994	0.0230261	0.0191123	0.019173	0.0173102	0.0179052	0.0167881	0.0161025	0.0136949	0.0127948	0.0129207	0.0123628	0.0121458	0.0121222	0.0106809	0.0103683	0.00990735	0.00983023	0.00973907	0.00943115	0.00929889	0.00664231	0.0072169	0.0081216	0.00810514	0.00833337	0.00750894	0.00702528	0.00617761	0.00590336	0.00613244	0.00650437
	0.000981622	0.010015	0.0344824	0.0557519	0.0610278	0.056151	0.044623	0.0401177	0.0380208	0.0328555	0.0276681	0.0301615	0.0270536	0.0275417	0.0250633	0.026804	0.0214881	0.0214322	0.0225514	0.0183925	0.0198817	0.0178646	0.0188527	0.016148	0.0148019	0.0129971	0.0112335	0.0111697	0.0121878	0.0111784	0.0119037	0.00986957	0.00790009	0.0100814	0.0105815	0.00940298	0.0100459	0.00897688	0.00818946	0.0087538	0.00959295	0.00903334	0.00819082	0.00665432	0.00704629	0.0064478	0.00606522	0.00600355	0.00623166
	0.000426666	0.00852833	0.0286555	0.0533593	0.0682516	0.0574568	0.0329912	0.030552	0.0346104	0.0329833	0.0345644	0.0379485	0.0298753	0.0244786	0.026358	0.0249908	0.021909	0.0218403	0.0215645	0.0238014	0.0229667	0.0213655	0.0216327	0.0202273	0.0157773	0.0164653	0.0167261	0.0156365	0.0148534	0.0132338	0.0105942	0.0109973	0.0104848	0.0089669	0.010296	0.00940332	0.00705892	0.00726886	0.00826795	0.00781222	0.00866819	0.00794702	0.00609825	0.00667459	0.00723052	0.00747839	0.00646596	0.00580237	0.0060343
	0.000585323	0.00864976	0.0320372	0.0548797	0.0693052	0.0626151	0.0430845	0.0315122	0.0322991	0.0298811	0.0331099	0.0348081	0.0330043	0.0288757	0.0289956	0.0254952	0.0239871	0.0218673	0.0215259	0.0218872	0.0231698	0.0193945	0.0211068	0.0147348	0.0137511	0.0148143	0.0167292	0.014214	0.0135318	0.0133828	0.0108323	0.0110419	0.0100412	0.00918485	0.009165	0.00919538	0.00744913	0.00712395	0.00669016	0.00833302	0.00854835	0.00737009	0.00657335	0.00671394	0.00691825	0.00586751	0.00520441	0.0060284	0.00580008
	0.000644228	0.00901792	0.0358067	0.0644482	0.0643677	0.0512162	0.0381309	0.0352539	0.0363126	0.0329157	0.0246156	0.0299655	0.0282467	0.031273	0.0248602	0.0263734	0.0276533	0.0223418	0.0203763	0.0250046	0.0232513	0.0236338	0.0220294	0.0234326	0.0163916	0.0140115	0.0146843	0.0140795	0.0118082	0.0131796	0.0123223	0.0131268	0.00910144	0.0114616	0.00934512	0.00942455	0.00751126	0.00699806	0.00917634	0.00757022	0.00727659	0.00724031	0.00614356	0.00608695	0.00600676	0.00566657	0.00498863	0.00544655	0.00391126
	0.000706173	0.0104562	0.0390824	0.0634905	0.0673854	0.0528615	0.0534697	0.0414693	0.032537	0.0321688	0.0319289	0.0280962	0.0215308	0.0224654	0.02589	0.0256983	0.0245822	0.0254265	0.0207906	0.0164527	0.0186414	0.0166728	0.0150112	0.0142553	0.0144847	0.0145722	0.0113683	0.0120599	0.0114506	0.0132257	0.0110266	0.00977681	0.00802254	0.00953721	0.00928038	0.00952807	0.0097608	0.00751335	0.00836325	0.00803729	0.00930066	0.00911262	0.0078377	0.00684552	0.00859962	0.00763078	0.00729921	0.00692448	0.00633917
	0.000759059	0.00992593	0.0370527	0.0528851	0.0584474	0.053523	0.0544968	0.0455269	0.042509	0.0289368	0.0318642	0.0282181	0.026927	0.0236727	0.024853	0.023769	0.0233727	0.0209432	0.0188026	0.0208627	0.0169353	0.0160853	0.0151164	0.0145607	0.0149222	0.0152683	0.0133379	0.0103971	0.0106136	0.0119917	0.0120409	0.0117221	0.0111227	0.0105764	0.00944065	0.00943131	0.00943322	0.00881478	0.00854931	0.00914617	0.0102093	0.00827824	0.00754312	0.00748739	0.0077545	0.007718	0.0077893	0.0073375	0.00627112
	0.00089373	0.00892538	0.0404195	0.0693419	0.0777028	0.0567281	0.051619	0.0359755	0.0366528	0.0303594	0.0277153	0.0264297	0.0252857	0.0282054	0.0228369	0.0232424	0.0231645	0.0202639	0.0188769	0.0177395	0.0176944	0.0155265	0.0156809	0.0133097	0.0130724	0.0112203	0.00996505	0.0130012	0.0107413	0.0122197	0.0112576	0.0118868	0.00984974	0.0089537	0.00856112	0.00896039	0.00900191	0.00874361	0.00879633	0.00803378	0.00947136	0.00663107	0.00771669	0.00805283	0.00721279	0.00653422	0.00743649	0.00650737	0.00698069
	0.00082487	0.00943552	0.0366143	0.0718052	0.085091	0.0633117	0.0398963	0.0380422	0.0371501	0.0339389	0.0296688	0.0284414	0.026458	0.0226749	0.0245815	0.0220639	0.0219135	0.0266643	0.0226162	0.0215959	0.0190168	0.0141269	0.0158536	0.0164134	0.0141688	0.0110059	0.0142624	0.0115641	0.0126203	0.0111076	0.00891122	0.0088435	0.0113947	0.0088506	0.00721293	0.00775114	0.00634107	0.00718097	0.00836896	0.00825746	0.0070304	0.00667633	0.00654658	0.00655708	0.00669847	0.00776938	0.00587461	0.00620656	0.00550631
	0.000550238	0.00831944	0.0361901	0.068474	0.0710027	0.0561084	0.0469575	0.0396645	0.0369988	0.0364249	0.0318452	0.0276451	0.0270332	0.0228892	0.0275126	0.0265309	0.0238937	0.0231648	0.0224139	0.0215734	0.0191416	0.0189519	0.0172456	0.0151882	0.0150989	0.0150437	0.0133497	0.0112205	0.0105803	0.0102537	0.00972871	0.00818319	0.00847464	0.00979549	0.00859527	0.00829559	0.00787857	0.00706021	0.0075749	0.00643631	0.0075593	0.00706444	0.0065831	0.00687467	0.00682054	0.0064778	0.00654339	0.00650322	0.00511779
	0.000561332	0.00879595	0.0340433	0.0637039	0.0659765	0.0587467	0.047299	0.0406065	0.0288493	0.0261457	0.0248536	0.0319023	0.028367	0.0283644	0.0293367	0.0253572	0.0215049	0.0179539	0.0187776	0.0173378	0.0160091	0.0194705	0.020054	0.0192378	0.0168085	0.0169029	0.0142036	0.0142579	0.0147346	0.0126261	0.0107323	0.0100048	0.0101792	0.0109287	0.00992157	0.00872682	0.00824611	0.00848799	0.00804318	0.00826157	0.00857216	0.00884259	0.0087538	0.00703708	0.00604903	0.00575804	0.00621495	0.00663802	0.00510966
	0.000551753	0.00823229	0.0292994	0.0535785	0.056811	0.0461863	0.0388921	0.0396144	0.0356436	0.0326249	0.0352102	0.0320664	0.033236	0.0318557	0.0303953	0.0248164	0.0235842	0.0237023	0.0235882	0.0254971	0.0265538	0.0194723	0.0173621	0.018163	0.016437	0.0144498	0.013163	0.01344	0.0144896	0.0126313	0.0106146	0.0120794	0.0114443	0.0098307	0.00867314	0.00799884	0.00815547	0.00845039	0.00945314	0.0083651	0.00761566	0.00775023	0.00756345	0.00703468	0.00734556	0.0065668	0.0061702	0.0058454	0.00578681
	0.000693369	0.0087839	0.0296527	0.0503814	0.0608205	0.054134	0.0401345	0.0386782	0.0403067	0.034768	0.0316346	0.0283578	0.0264499	0.0247476	0.0248058	0.0226657	0.024748	0.025751	0.0245694	0.0203286	0.0207201	0.0203581	0.0209361	0.0185684	0.0161126	0.0137266	0.0135927	0.0127503	0.0109023	0.012077	0.0122082	0.0110681	0.0116472	0.011673	0.00933708	0.00820246	0.00889645	0.0100607	0.00917223	0.00843252	0.007679	0.0071552	0.00659585	0.00747696	0.00770823	0.00731841	0.00732379	0.00644248	0.00618129
	0.000676296	0.00896692	0.0361211	0.0714708	0.0731587	0.0659375	0.0445109	0.0400731	0.0351755	0.0320398	0.029641	0.0264329	0.0236324	0.0257182	0.0274013	0.0225566	0.0196205	0.0253214	0.0225705	0.0195456	0.0225171	0.0180944	0.0148394	0.0177385	0.0168681	0.0137802	0.0133263	0.0133379	0.0112552	0.0121035	0.00999889	0.00827135	0.00819769	0.00903083	0.0101148	0.00903489	0.00706459	0.00826804	0.00744307	0.00804475	0.00621564	0.0067139	0.00594826	0.00668259	0.006096	0.00586152	0.00666257	0.00616985	0.00508912
	0.000743821	0.00995469	0.038692	0.0695267	0.0846703	0.0675181	0.0467771	0.0403336	0.0309207	0.0330149	0.0317012	0.0249522	0.0227348	0.025425	0.0236057	0.0198014	0.0212805	0.0236577	0.022592	0.0159041	0.0200333	0.016823	0.0140151	0.0151256	0.0150853	0.0141032	0.0146097	0.0140276	0.0111412	0.0108401	0.0091099	0.0081723	0.00814827	0.00848056	0.0101163	0.00853854	0.00759824	0.00893072	0.00813863	0.00844272	0.00726594	0.00691093	0.00590935	0.00583348	0.00655605	0.00633783	0.00580335	0.00613829	0.00503234
	0.000921193	0.0107083	0.0383143	0.0667838	0.0832861	0.0689272	0.0470669	0.0366339	0.035917	0.0304292	0.0265293	0.0248965	0.0299308	0.024294	0.0203724	0.0200321	0.0241422	0.0218179	0.0215809	0.0153276	0.0184374	0.0168621	0.0179392	0.015661	0.0132168	0.0133934	0.0129283	0.0124874	0.0125932	0.0131575	0.00987083	0.00908963	0.00925467	0.00833719	0.00976984	0.0087859	0.0070811	0.00924842	0.00841081	0.00894013	0.00737148	0.00760396	0.00642954	0.00601704	0.00785173	0.00726786	0.00560179	0.00599228	0.0053035
	0.000840927	0.00886825	0.0388383	0.0631229	0.0731259	0.0640443	0.0489413	0.0452937	0.0343613	0.0307898	0.0304182	0.0301321	0.0292388	0.0231606	0.0225461	0.0226792	0.0222054	0.0208188	0.0179636	0.0200141	0.0159062	0.0189556	0.0149307	0.0137387	0.0127253	0.0150586	0.012607	0.0105643	0.0110065	0.00964533	0.00826713	0.00911573	0.00948346	0.0100405	0.00904802	0.00859783	0.00822878	0.00896991	0.00862247	0.00785436	0.00769181	0.00723776	0.00654382	0.00763319	0.00741129	0.00725213	0.00696798	0.00636209	0.00666554
	0.00110602	0.00710865	0.0315944	0.0597574	0.0764231	0.0593014	0.0543575	0.039032	0.0328736	0.0371494	0.0282873	0.0247336	0.024065	0.024788	0.0255762	0.0230736	0.0199299	0.0236851	0.0201684	0.0204453	0.0193774	0.0189243	0.0180515	0.016928	0.0161008	0.0133356	0.0124681	0.0135683	0.0139447	0.0116198	0.0109536	0.0100429	0.00944399	0.00797829	0.00869099	0.00876185	0.00871511	0.00920291	0.00818859	0.00718698	0.00637001	0.00782779	0.00676655	0.00713994	0.00749217	0.00737153	0.00665094	0.00615966	0.00599504
	0.000526788	0.00934271	0.0359619	0.0600252	0.0710937	0.0589587	0.0406814	0.0341213	0.0294796	0.025028	0.023477	0.0226998	0.0254451	0.0291941	0.0275612	0.0230292	0.0228659	0.023745	0.0202879	0.018481	0.0178868	0.0178657	0.0195601	0.0185555	0.0185117	0.0183071	0.0157799	0.0149325	0.0132527	0.0125337	0.0116841	0.0141746	0.0124688	0.0101681	0.00967994	0.00904645	0.00996558	0.00962357	0.00886969	0.00900454	0.00927491	0.008373	0.0081925	0.00764795	0.0073223	0.00640314	0.00627007	0.00604118	0.00535872
	0.000776546	0.0095354	0.0432797	0.0687814	0.0604039	0.0550866	0.0437869	0.0350215	0.0355312	0.0328798	0.0318945	0.0337799	0.0298111	0.0260706	0.0243611	0.0243538	0.0214933	0.0232827	0.0203844	0.0190054	0.017652	0.0169867	0.0190724	0.0176293	0.0134477	0.0155084	0.0128736	0.0130849	0.0119506	0.0115722	0.0128909	0.00992497	0.00976012	0.0107732	0.00900945	0.00896712	0.00852361	0.00888471	0.00862579	0.00865407	0.00804644	0.00738078	0.00746363	0.00680033	0.006834	0.00576902	0.00620843	0.00536342	0.00496711
	0.00061014	0.00918488	0.0403501	0.0645592	0.0614355	0.0566859	0.0456446	0.0369841	0.0307059	0.0266238	0.0297565	0.0335633	0.0265593	0.025805	0.023922	0.0267321	0.0252414	0.0241899	0.022298	0.0230246	0.0217398	0.0183114	0.0199714	0.0168111	0.0149622	0.0138452	0.013671	0.0120242	0.0108521	0.0112679	0.0114253	0.00836641	0.0089515	0.0103042	0.00972169	0.00813841	0.00839059	0.00926556	0.00907612	0.00871661	0.00815413	0.00803123	0.00715315	0.00725314	0.00711953	0.00602925	0.00675313	0.00720514	0.00562512
	0.000769668	0.0104814	0.0446988	0.0656686	0.0618493	0.0564804	0.0396565	0.0323756	0.0318593	0.0300562	0.0312891	0.0272281	0.0294831	0.0320099	0.0300302	0.022708	0.0227102	0.0256829	0.023763	0.019433	0.0224685	0.0201412	0.018983	0.0187604	0.0172704	0.0162945	0.0145646	0.0150432	0.0120018	0.0101682	0.0112204	0.0106349	0.00910001	0.0102566	0.00909812	0.00815243	0.00779074	0.00710738	0.00785594	0.00773802	0.00717815	0.00793486	0.00781989	0.00631196	0.0067068	0.00550878	0.00527376	0.00490319	0.00514518
	0.000636999	0.00957663	0.0404707	0.0651935	0.0620187	0.0541775	0.0463649	0.0380574	0.0295968	0.0282177	0.027015	0.0274829	0.0289552	0.0286287	0.0265579	0.0262024	0.0286574	0.0241782	0.0215979	0.0203242	0.0202862	0.019055	0.0203633	0.0154821	0.0153583	0.0151961	0.0134344	0.0119127	0.0111117	0.0100782	0.0128475	0.0107943	0.00899035	0.0108815	0.0101776	0.00946941	0.0069913	0.00810865	0.00945492	0.00881855	0.00748723	0.00821077	0.00844019	0.00700162	0.00608632	0.00620822	0.00590422	0.0055413	0.00619657
	0.000882569	0.00886151	0.0389933	0.0634423	0.0680006	0.0588236	0.0473662	0.0345902	0.0302443	0.0313909	0.0326507	0.0299165	0.0246319	0.0226707	0.0224326	0.0235922	0.0239256	0.0250699	0.0202	0.0165393	0.0238655	0.0198388	0.0196236	0.0172189	0.0168734	0.0155647	0.012709	0.0124238	0.0124011	0.0109167	0.0118887	0.0109619	0.00904441	0.0116535	0.0113	0.00912789	0.00826365	0.00822464	0.00858519	0.00863978	0.00809	0.00864255	0.00814171	0.00645597	0.0060289	0.00650461	0.00649559	0.00596516	0.00576266
	0.00103444	0.00861461	0.0337524	0.0657095	0.0659159	0.0511447	0.0421826	0.0327739	0.0271834	0.0275693	0.0275191	0.0258965	0.0244545	0.0219023	0.0211509	0.0190028	0.0212761	0.0216116	0.0210329	0.0216552	0.0193671	0.0192477	0.0191046	0.0199668	0.0149839	0.0144301	0.0147964	0.0142122	0.0125149	0.0124784	0.0110115	0.0123566	0.0126689	0.0111144	0.0112689	0.00972966	0.00966368	0.00988093	0.00805474	0.00937317	0.00905609	0.00895933	0.00834859	0.0087134	0.00834577	0.00762941	0.00840492	0.00817508	0.00747364
	0.00087087	0.00789648	0.0323575	0.0607942	0.0677181	0.0495058	0.0440629	0.0370943	0.0313048	0.027842	0.0278825	0.0265978	0.0243967	0.0225186	0.0240545	0.0227234	0.0209925	0.0208479	0.0225598	0.0216425	0.0197173	0.0187027	0.0177217	0.0169609	0.0162388	0.0145682	0.0145563	0.014731	0.0129327	0.012885	0.010347	0.0116877	0.0108848	0.010476	0.0109887	0.0100921	0.00941205	0.00862048	0.00838996	0.00867782	0.00918699	0.00879573	0.0081961	0.00852852	0.00865074	0.00805293	0.00754954	0.00765481	0.00720406
	0.000972229	0.00796978	0.0391349	0.0737484	0.0684336	0.0533872	0.0381978	0.0312353	0.0291364	0.0273124	0.0268496	0.0231532	0.0226304	0.0214928	0.0222191	0.021911	0.0192503	0.0234262	0.0263953	0.0221801	0.0189533	0.0185679	0.0183259	0.0192376	0.0171694	0.0156573	0.0140126	0.0155194	0.0151105	0.0142906	0.0126967	0.0119835	0.0112425	0.0100835	0.00997659	0.00907501	0.00973521	0.00990704	0.0085687	0.00872811	0.00824492	0.008105	0.00803732	0.00713896	0.00718518	0.00659599	0.00601287	0.00676906	0.00655504
	0.000981665	0.00923256	0.0360338	0.0666934	0.0639159	0.0542953	0.0429025	0.0336865	0.0282088	0.0262032	0.0265697	0.0227644	0.0207929	0.0208495	0.0214124	0.0198112	0.0169463	0.0220044	0.0270648	0.021781	0.0176712	0.0207432	0.0209346	0.0198954	0.0179995	0.0158992	0.015828	0.0173989	0.0153743	0.0148271	0.0116656	0.0116695	0.0119287	0.0120143	0.0096117	0.00857654	0.0100668	0.00958898	0.00940879	0.00933266	0.00861485	0.00810983	0.00768978	0.00791863	0.00792853	0.00800148	0.00696882	0.00720188	0.00731648
	0.00121167	0.00685324	0.0332383	0.0729632	0.0810296	0.0637889	0.0577261	0.0455755	0.0387383	0.0303698	0.0278614	0.0261279	0.0239181	0.0231095	0.0220795	0.0223242	0.0193138	0.0208752	0.0185522	0.0198201	0.0149283	0.0151944	0.0168317	0.0157145	0.0142577	0.0131247	0.012713	0.0132952	0.0113349	0.010159	0.0103023	0.0106685	0.0099235	0.00863795	0.00818344	0.00806235	0.00836179	0.00831552	0.00880769	0.00913631	0.00749079	0.00635014	0.00676756	0.00674874	0.00643058	0.0062815	0.0056856	0.00572484	0.00590759
	0.000761809	0.00639874	0.0329206	0.0710596	0.0741621	0.0593948	0.0613747	0.0447542	0.0348637	0.0308591	0.027349	0.024987	0.025477	0.0239593	0.0213927	0.0223825	0.0218305	0.0229863	0.0211117	0.0189993	0.0159559	0.0161376	0.0157507	0.0159045	0.0144976	0.0139152	0.013241	0.0133386	0.0127895	0.0105749	0.0102688	0.0111672	0.00954946	0.0076972	0.00826039	0.00751014	0.00798143	0.00888046	0.00865362	0.00870666	0.00732005	0.00610492	0.00641829	0.00722042	0.00740056	0.00795088	0.00665306	0.00620536	0.0060423
	0.000867971	0.00605299	0.0317114	0.0706601	0.0783963	0.0632742	0.0591157	0.0431187	0.0349089	0.0299262	0.0249141	0.0273411	0.0250473	0.0239963	0.024359	0.022074	0.0197184	0.0175094	0.0168403	0.0196497	0.0168678	0.0147112	0.0170492	0.0161194	0.0153887	0.0138643	0.012208	0.0138818	0.0126874	0.0122486	0.0116288	0.0103753	0.00993215	0.00935307	0.00840703	0.00762521	0.00942374	0.00904781	0.00843356	0.00778033	0.00763738	0.0070658	0.00635154	0.0062642	0.00681694	0.00744705	0.00685664	0.00562271	0.00601754
	0.00112446	0.00546493	0.0198558	0.0314907	0.0302151	0.0242284	0.01885	0.0264631	0.023401	0.030109	0.0222369	0.0290792	0.0246686	0.0328431	0.0367614	0.0274215	0.0299104	0.0208092	0.0186003	0.0209045	0.018462	0.0204657	0.0213434	0.0157305	0.0150714	0.0131899	0.0147796	0.0161391	0.0167603	0.0124315	0.0137831	0.0119193	0.0142207	0.00867189	0.0120405	0.0162261	0.0152368	0.0103651	0.0131567	0.0143759	0.0130229	0.00973492	0.0110465	0.0106023	0.0103952	0.0114049	0.00877206	0.00985118	0.0107304
	0.000872416	0.0054448	0.0177407	0.0299353	0.0357747	0.0333312	0.0300573	0.0244109	0.0204626	0.0288962	0.02518	0.02733	0.0237515	0.0207811	0.0272922	0.0226657	0.0217383	0.0229035	0.0193601	0.0243179	0.020455	0.0187219	0.0191014	0.0172003	0.0181372	0.0132985	0.0148549	0.013928	0.0169433	0.0164637	0.0129654	0.00986852	0.0134388	0.0154576	0.0136167	0.0097934	0.0128083	0.0104768	0.0123054	0.015097	0.0122387	0.00962586	0.0120223	0.0115822	0.0120002	0.0144394	0.00989415	0.00906075	0.0106806
	0.00083124	0.00526011	0.0193199	0.0308353	0.033185	0.0329709	0.0228301	0.0308626	0.0232159	0.0339509	0.0264257	0.0296725	0.025162	0.0267344	0.0234888	0.0217029	0.0204379	0.0205859	0.0199204	0.023594	0.0177396	0.0203375	0.0176436	0.0183756	0.0138527	0.0195367	0.0165155	0.0151247	0.0184233	0.0122022	0.0121103	0.0130937	0.0152927	0.0154897	0.0113691	0.0141476	0.0142986	0.0130387	0.0170851	0.0164074	0.010309	0.00907988	0.00996807	0.00752572	0.00811044	0.0118453	0.0121893	0.0121806	0.0142561
	0.00103291	0.00841518	0.0288804	0.0418606	0.0375026	0.036145	0.029555	0.030909	0.0316487	0.0305007	0.0176166	0.0184349	0.0225807	0.0184942	0.0238457	0.0280927	0.0241048	0.0231124	0.01804	0.0156431	0.0154198	0.0216514	0.0201556	0.0194176	0.0155794	0.0150198	0.0148885	0.0138406	0.0149574	0.01495	0.0118038	0.0120285	0.0107574	0.0117456	0.00801868	0.00947088	0.0099613	0.0145664	0.0137536	0.0101689	0.0127654	0.0112177	0.00991685	0.00771774	0.00775749	0.00793411	0.0101551	0.0151356	0.0144811
	0.000817783	0.00704201	0.020419	0.0340476	0.0367475	0.0327944	0.0323561	0.0308983	0.0214088	0.0314236	0.0319395	0.0287612	0.023368	0.017112	0.0262766	0.0284544	0.0279806	0.025441	0.0263847	0.0186979	0.0130624	0.0256996	0.0266307	0.0214328	0.0169042	0.0161551	0.0144734	0.0158629	0.0168176	0.0129117	0.0144905	0.010119	0.0112184	0.00878342	0.00955287	0.0070451	0.0102861	0.0132498	0.0119393	0.0100132	0.0127898	0.0120949	0.00856299	0.0057543	0.00689308	0.0101473	0.0104261	0.0119135	0.00996767
	0.00071399	0.00611348	0.0252448	0.0456398	0.0436788	0.0356065	0.0271309	0.0269521	0.0151853	0.0281571	0.028109	0.022217	0.0224293	0.0199318	0.0167433	0.0219559	0.0241192	0.0193073	0.026038	0.01859	0.0171338	0.0243197	0.0225543	0.0167642	0.0177737	0.0181269	0.0194805	0.0170594	0.0141529	0.0147068	0.0139388	0.0130825	0.0144019	0.00668742	0.0107753	0.00982633	0.00804383	0.010683	0.0129157	0.0137816	0.0120047	0.0119788	0.00985364	0.00796803	0.0103687	0.0114027	0.0124636	0.0115044	0.0121347
	0.0016353	0.00817642	0.0257201	0.0296561	0.0307186	0.0181978	0.0253155	0.0239861	0.0280782	0.0304104	0.0259322	0.0225125	0.0230395	0.0247431	0.0236782	0.0248744	0.0207008	0.0202454	0.0212524	0.016743	0.0166402	0.0187237	0.0235074	0.0193309	0.0158144	0.0159348	0.0189448	0.0131851	0.00942786	0.0122335	0.0119778	0.0108969	0.0127367	0.0163191	0.0146173	0.0131729	0.014336	0.0112495	0.00950912	0.0094747	0.0120823	0.0131839	0.0142239	0.0136149	0.0110604	0.0097927	0.0118562	0.010858	0.00936997
	0.00142291	0.0066156	0.0275945	0.0443294	0.0427351	0.0236983	0.0198575	0.0268213	0.0325139	0.0270122	0.0261473	0.021653	0.0192085	0.0242924	0.0285946	0.026989	0.0231021	0.0244023	0.0263925	0.0189248	0.0151023	0.0142435	0.0193037	0.020203	0.0176164	0.0134847	0.016429	0.0146434	0.0136099	0.0142302	0.0158151	0.0122875	0.0126666	0.0159741	0.0114003	0.01094	0.00957086	0.00915544	0.0105426	0.0118769	0.0122392	0.0117937	0.00846154	0.00991953	0.00978378	0.00946398	0.0087316	0.0113541	0.0127138
	0.00159707	0.00814996	0.0268584	0.0358096	0.0377335	0.0216838	0.023884	0.024223	0.0280488	0.0333901	0.0266218	0.0215462	0.0235762	0.0254844	0.027742	0.0254696	0.020421	0.0178534	0.0185255	0.0223082	0.015259	0.0166254	0.0234748	0.0173538	0.0156443	0.0184927	0.0182157	0.0114917	0.0098893	0.0138133	0.016437	0.0130568	0.0114442	0.0126713	0.0121831	0.0112055	0.0128005	0.0100745	0.00956015	0.010918	0.0131069	0.0140538	0.012948	0.0110941	0.0117655	0.0113819	0.0103951	0.0111568	0.0107537
	0.00150756	0.00685046	0.0285996	0.0312986	0.0415625	0.0309838	0.0369297	0.0283198	0.0225879	0.0238396	0.024378	0.0182822	0.013795	0.020039	0.0150509	0.0224039	0.0148514	0.0182141	0.0203951	0.0147645	0.0270814	0.0187337	0.0174603	0.0241004	0.0116337	0.0181874	0.0125934	0.0124162	0.0154214	0.0188194	0.0126607	0.0148602	0.0179897	0.0147566	0.00930327	0.0110262	0.0109821	0.0141541	0.0166585	0.0133392	0.0141613	0.0148586	0.0142405	0.00925672	0.00894247	0.0113162	0.0161521	0.015951	0.010023
	0.00134628	0.00616203	0.0246387	0.0368271	0.0275121	0.0286356	0.0320559	0.0297737	0.0302713	0.0258342	0.0229621	0.0194226	0.018527	0.0195612	0.0189365	0.0171002	0.0144032	0.0236343	0.0187306	0.0137342	0.0232156	0.0138804	0.0169589	0.0216191	0.014149	0.0177304	0.0129257	0.0114292	0.0168192	0.0148862	0.0101491	0.0119884	0.0169376	0.012774	0.0116483	0.00996816	0.0099837	0.0098579	0.0132096	0.0146151	0.0145004	0.016417	0.0116895	0.0110749	0.00807126	0.0109838	0.00726398	0.00923681	0.0114989
	0.00158563	0.0114926	0.0371238	0.0418091	0.0406693	0.0264447	0.020527	0.0278347	0.0243662	0.0279226	0.0248796	0.0274579	0.02646	0.0307515	0.0221086	0.0252573	0.0308252	0.0314424	0.021909	0.0256248	0.0176084	0.0168392	0.0202012	0.0182138	0.0121151	0.0129842	0.0125895	0.0122243	0.0140535	0.0108821	0.0111404	0.0135305	0.0127016	0.0123541	0.0107304	0.00967517	0.0122187	0.0103221	0.0100591	0.0106803	0.00970857	0.0117834	0.0110785	0.00948978	0.010306	0.011736	0.0124372	0.0083782	0.00733096
	0.00171081	0.010455	0.037399	0.0426374	0.0330436	0.0240703	0.0208308	0.0225972	0.0254758	0.0288938	0.025366	0.0198238	0.0308397	0.0322488	0.0266032	0.0222391	0.027588	0.0285629	0.0278136	0.0223765	0.0191934	0.0174217	0.0113303	0.0140947	0.0153994	0.017235	0.0199728	0.0166045	0.0158821	0.0111786	0.0118143	0.0116003	0.0108303	0.0138315	0.0158997	0.011977	0.0113194	0.0125445	0.0102564	0.00732899	0.010084	0.0095697	0.0103706	0.0108189	0.00703361	0.00819451	0.00863737	0.00888892	0.00687627
	0.00133928	0.00823155	0.0258909	0.0362965	0.0298557	0.0188218	0.01688	0.0270676	0.0273991	0.0281632	0.0266641	0.0207068	0.0253347	0.0277784	0.0306955	0.0289035	0.0218847	0.0214289	0.0226877	0.0300807	0.0251803	0.0175996	0.0143972	0.0199925	0.0182576	0.0176774	0.0108055	0.0132074	0.0112907	0.00976453	0.0132367	0.0130803	0.0117892	0.0108606	0.0132329	0.0128499	0.0119381	0.00921611	0.00924136	0.0108294	0.0162873	0.0126076	0.00963352	0.00715827	0.0093352	0.00962949	0.0107724	0.0186414	0.0133679
	0.00120249	0.00758815	0.0259232	0.0432029	0.0309776	0.0228342	0.0217744	0.0243822	0.0257827	0.0272393	0.0243952	0.0220596	0.0254108	0.0291882	0.0273772	0.0330013	0.0282232	0.0262628	0.0265823	0.0238958	0.016668	0.0169803	0.0157381	0.0213912	0.0214285	0.018929	0.0118268	0.0114796	0.0121628	0.0145138	0.0116218	0.0117361	0.0109146	0.00908216	0.0103658	0.0136475	0.0122825	0.0106269	0.0155698	0.0105153	0.009867	0.0104122	0.00922567	0.0102937	0.00783369	0.00728646	0.00830672	0.0142303	0.014503
	0.00138436	0.00824661	0.0257376	0.0421179	0.0354959	0.0235249	0.0191135	0.0239691	0.0268389	0.0277752	0.0251133	0.024421	0.0266564	0.0303369	0.0296741	0.0208972	0.0280253	0.0252367	0.0209544	0.0189788	0.0146489	0.0150292	0.0220796	0.0220545	0.0198711	0.0173604	0.0118894	0.0134091	0.0113552	0.0114799	0.0148724	0.0148867	0.00872674	0.00979961	0.0112086	0.0119845	0.0141972	0.0128627	0.0138186	0.0107006	0.00853207	0.0104556	0.00960548	0.00876426	0.00900615	0.00856258	0.0105783	0.013361	0.0133073
	0.00135786	0.00740384	0.0236684	0.0398464	0.0253969	0.0222959	0.0243427	0.0251529	0.0342185	0.0303879	0.0195862	0.0244168	0.0211881	0.0259711	0.0313111	0.03232	0.0447732	0.0263507	0.0279629	0.0168769	0.0103872	0.0106924	0.016636	0.0210578	0.0178613	0.00722837	0.0105717	0.0182615	0.022393	0.0119547	0.00828873	0.0121759	0.0156818	0.0170212	0.0162827	0.00833928	0.0139949	0.00983418	0.0127297	0.0103248	0.00490507	0.00900008	0.00808991	0.0128995	0.00978972	0.0140245	0.0127707	0.0131617	0.00892461
	0.00119791	0.00788029	0.0243555	0.0403346	0.021946	0.017267	0.0168588	0.0154495	0.0211375	0.0188027	0.0241988	0.0430686	0.0402749	0.0341254	0.0360637	0.0278847	0.0221471	0.016278	0.0221005	0.0128945	0.0211657	0.0151437	0.0193057	0.0151703	0.0113112	0.0255705	0.0260164	0.0134893	0.0164912	0.014826	0.0163487	0.0143782	0.00960482	0.0111935	0.0106392	0.0053771	0.0109937	0.0165832	0.0176392	0.0105537	0.0105234	0.00919238	0.00832177	0.0117065	0.00832089	0.0101506	0.0092168	0.00944556	0.0158213
	0.00126062	0.00630866	0.0172677	0.0360954	0.0262053	0.0238359	0.021125	0.0184662	0.0288811	0.0276819	0.0264154	0.0310117	0.0366654	0.024168	0.0378447	0.0289569	0.0163497	0.0249795	0.026	0.0101244	0.0161096	0.0177287	0.0176618	0.0282796	0.0203647	0.0172579	0.0142927	0.0140165	0.0204886	0.00675136	0.0102964	0.0125342	0.0132152	0.015057	0.00965367	0.00964484	0.0127122	0.0102956	0.011239	0.00632121	0.00463187	0.0042073	0.0101111	0.0156322	0.00504022	0.0149886	0.0107299	0.00896693	0.013586
	0.000980844	0.00767504	0.0220949	0.0304757	0.0348461	0.0355101	0.038336	0.0301623	0.0157537	0.0225843	0.0279543	0.0255384	0.0234033	0.0231217	0.0242364	0.0231447	0.0223091	0.0206829	0.0131009	0.014659	0.0161584	0.0170525	0.0185812	0.0171227	0.0179927	0.0165014	0.0156959	0.0122958	0.0149187	0.013324	0.0113373	0.0153762	0.0139815	0.0108225	0.0147035	0.0119452	0.0128623	0.0108311	0.0124926	0.0110832	0.00810658	0.0120172	0.0146741	0.0129437	0.0130428	0.0120023	0.0106753	0.012617	0.0141764
	0.00109875	0.00839537	0.027475	0.0414145	0.0415324	0.0316314	0.0371391	0.0318601	0.0222747	0.0218328	0.0243614	0.0234162	0.025725	0.0231748	0.021941	0.0198661	0.0183084	0.0186955	0.0198198	0.015952	0.0194582	0.0205232	0.0167561	0.0149744	0.0138126	0.0115721	0.0124898	0.0140286	0.0133359	0.0152435	0.0113627	0.0129631	0.0127642	0.0113234	0.0157146	0.01137	0.0105449	0.00778595	0.0108431	0.0103551	0.00939493	0.00922533	0.0107327	0.00966169	0.0123615	0.0118769	0.0100928	0.01404	0.0135798
	0.00118924	0.0100466	0.0337974	0.0453337	0.0388389	0.0343418	0.0324365	0.0260167	0.0183226	0.0234765	0.0309246	0.0296918	0.0228635	0.0251801	0.0239291	0.0167004	0.0157727	0.018685	0.019267	0.0179354	0.02112	0.0157921	0.0183801	0.0170162	0.0127613	0.0131433	0.0111163	0.0117759	0.0139039	0.0155669	0.0138009	0.0170843	0.0154535	0.00934928	0.0129643	0.0137418	0.0095885	0.00902813	0.0127752	0.011267	0.00821369	0.00953888	0.00977443	0.00808175	0.0110152	0.0136878	0.0100012	0.0108867	0.0099651
	0.00108917	0.00838073	0.0268553	0.0368689	0.02995	0.03474	0.0303824	0.0283516	0.0275816	0.0220255	0.0292118	0.0218691	0.0259328	0.0218949	0.0282924	0.0295079	0.0263097	0.0220278	0.0175752	0.0168463	0.0165022	0.016052	0.0154415	0.0130433	0.016513	0.0177125	0.014229	0.0096138	0.0141109	0.0136767	0.0115441	0.0124118	0.013647	0.00960251	0.012494	0.0129885	0.0123753	0.0106563	0.00975578	0.0121115	0.00917285	0.00948694	0.013148	0.012313	0.0115746	0.0118869	0.0103956	0.0109072	0.0141508
	0.0010088	0.00727158	0.0233122	0.0361831	0.0373263	0.0266952	0.0338776	0.0352697	0.0301224	0.0338992	0.0329295	0.0256707	0.0224218	0.0256797	0.0256252	0.0226563	0.0254711	0.0201161	0.0179435	0.0164011	0.0170661	0.0182593	0.015732	0.0158822	0.011503	0.0153864	0.017603	0.0124494	0.0128691	0.0130245	0.0116026	0.0158972	0.0156185	0.010023	0.012086	0.0119111	0.0132771	0.0108121	0.0122275	0.0117623	0.00934509	0.0109915	0.0106456	0.010188	0.0108347	0.00982614	0.00937818	0.0103473	0.00757283
	0.00110475	0.00850695	0.0270825	0.037344	0.0341093	0.0282742	0.0207224	0.022877	0.0253124	0.0304542	0.0278295	0.0285762	0.0243457	0.018923	0.0213123	0.0288007	0.0222665	0.0199969	0.0213229	0.0184291	0.0153998	0.017593	0.0179419	0.0156028	0.0158679	0.0177433	0.014251	0.0128662	0.0142784	0.0131774	0.0154062	0.0140356	0.0132184	0.0124927	0.0164957	0.0149761	0.0141731	0.0119075	0.0103802	0.0138711	0.0141961	0.0124539	0.0151546	0.0134522	0.00916524	0.0098872	0.0100126	0.0107595	0.0119125
	0.00113913	0.00893988	0.0248448	0.0305531	0.0350024	0.0341392	0.0301189	0.0264696	0.028363	0.0267147	0.0216491	0.0218253	0.0215986	0.0244047	0.0248398	0.0235974	0.0181483	0.0191186	0.0211807	0.0179029	0.0165632	0.0151558	0.014846	0.0140711	0.0144051	0.0167767	0.0138366	0.00971816	0.0123721	0.0163461	0.0126423	0.0145492	0.0149976	0.0141688	0.0181935	0.0141389	0.0126988	0.012992	0.0125324	0.0146783	0.0152029	0.0143585	0.0160166	0.0143791	0.0103465	0.00963635	0.010615	0.0123436	0.0114337
	0.00108802	0.00817675	0.0256759	0.0351627	0.0378765	0.0338852	0.027066	0.0263503	0.03488	0.0326309	0.0251629	0.0193891	0.0235739	0.0210306	0.0251425	0.0277976	0.0213917	0.0211428	0.0182243	0.0162217	0.0176419	0.0177001	0.0174805	0.0147385	0.011565	0.017021	0.013603	0.0107035	0.0131612	0.0129227	0.0137433	0.0151425	0.0164028	0.011835	0.0146099	0.0111987	0.0108862	0.0128067	0.0130554	0.0139481	0.0135572	0.0123805	0.0126474	0.0113935	0.00829145	0.00845163	0.0102651	0.0111783	0.0137109
	0.00124036	0.00851052	0.0259143	0.0356108	0.0380139	0.0348915	0.0267324	0.0234641	0.031868	0.0301579	0.0233996	0.0247985	0.0266457	0.0253652	0.0200471	0.0207113	0.0207138	0.0228204	0.0228544	0.0197988	0.0166051	0.0146855	0.0199265	0.0162577	0.014126	0.0155435	0.0156771	0.0124375	0.0135815	0.012509	0.012207	0.0139076	0.0134081	0.0134767	0.0117779	0.0131265	0.0119378	0.0102813	0.0129553	0.0150006	0.0122892	0.0117405	0.0121765	0.0137396	0.0104349	0.00859033	0.00967385	0.0117145	0.0095499
	0.000963504	0.00668031	0.0232064	0.0353873	0.0318187	0.034457	0.030184	0.03034	0.0317311	0.0274709	0.0251511	0.0268477	0.0300531	0.0309177	0.0271262	0.0277477	0.0204162	0.0165201	0.0140583	0.0168658	0.0180431	0.019395	0.017863	0.0159527	0.0142949	0.012446	0.0138138	0.0194854	0.0145102	0.0130265	0.0113826	0.0108951	0.0120798	0.0135458	0.012087	0.0134642	0.0157167	0.012832	0.0110197	0.0138099	0.0129146	0.00985201	0.0104859	0.00952859	0.010874	0.0129241	0.00945868	0.00974446	0.0105426
	0.0011217	0.00678784	0.0243292	0.0397189	0.0386126	0.028117	0.0289179	0.0270138	0.0269619	0.0255398	0.020773	0.026436	0.0289948	0.0323287	0.0283461	0.0259316	0.0207386	0.0161991	0.014223	0.0154124	0.0170759	0.0170722	0.0153298	0.0180508	0.0177819	0.0176914	0.0179582	0.0206215	0.0169389	0.0126395	0.0160609	0.0151623	0.0128301	0.0112281	0.0101728	0.011276	0.013814	0.015184	0.0101142	0.00895696	0.0104341	0.0106332	0.00941619	0.0121721	0.0103601	0.00787373	0.00790747	0.00981754	0.0096343
	0.00100715	0.00630331	0.0225366	0.0314772	0.0367424	0.0330394	0.0270114	0.0275998	0.0327161	0.0318886	0.0249752	0.0243829	0.031538	0.0328038	0.0304448	0.0270175	0.020057	0.0183791	0.0146165	0.0185317	0.0150501	0.0173718	0.0176008	0.0154758	0.0151696	0.014978	0.0143072	0.0169435	0.0174341	0.0107057	0.0119679	0.00986218	0.0111135	0.0124766	0.0117304	0.0131588	0.0155492	0.0129959	0.011438	0.0128539	0.0115547	0.00982327	0.0127247	0.0109855	0.0084044	0.0110426	0.0102504	0.0103469	0.0108046
	0.00122118	0.00938493	0.0271389	0.0337258	0.0312752	0.0219477	0.0304903	0.0229483	0.0240901	0.02463	0.0289985	0.0328584	0.0195852	0.0233571	0.0192267	0.0186286	0.0196689	0.019251	0.0240807	0.0212989	0.0150562	0.0136336	0.0171609	0.0137657	0.0129255	0.0106074	0.0127597	0.0152126	0.0165364	0.0115403	0.00762179	0.0137174	0.0140331	0.013461	0.0111697	0.0122293	0.0102691	0.0103399	0.00664371	0.00718782	0.0153798	0.014089	0.012408	0.0160712	0.0137751	0.0127927	0.0107314	0.0135353	0.0188914
	0.00112471	0.00916508	0.0294523	0.0500136	0.0478298	0.0334324	0.0262769	0.0205343	0.0201032	0.0251498	0.0165263	0.021716	0.0228241	0.0166235	0.021145	0.0189401	0.0188236	0.0187057	0.0208269	0.024996	0.0189033	0.0205764	0.0179243	0.0171334	0.012722	0.0169109	0.0182028	0.0142981	0.0152977	0.0156096	0.0155197	0.00948372	0.0162719	0.0187467	0.0139846	0.0118086	0.0153175	0.01013	0.00806877	0.00939121	0.0115482	0.00958227	0.00998526	0.0105548	0.014615	0.0139069	0.00915584	0.0142241	0.0130977
	0.000605611	0.00818853	0.0286743	0.0355271	0.0326457	0.0386946	0.0315407	0.0255479	0.022139	0.019256	0.0168354	0.018691	0.0197571	0.016722	0.014126	0.0196999	0.0226417	0.0255694	0.0162807	0.0157541	0.0136215	0.0214597	0.0200001	0.0186794	0.00589233	0.0131306	0.0170366	0.0184437	0.0150306	0.0138525	0.0163683	0.0160131	0.0189111	0.0149233	0.0139967	0.0113424	0.016643	0.0146892	0.013414	0.00993926	0.00939212	0.0104038	0.0142761	0.0122314	0.0148849	0.0120557	0.0112039	0.0140369	0.0141986
	0.00115826	0.00889627	0.0278519	0.0548695	0.0627242	0.0322059	0.0197689	0.0200872	0.0146268	0.0206767	0.0181051	0.0243098	0.0256273	0.015743	0.0186313	0.0211764	0.0151142	0.0162729	0.0204934	0.0244876	0.0207895	0.014981	0.0162374	0.0139211	0.0170849	0.0140664	0.0108853	0.0126034	0.0142847	0.012955	0.0152695	0.0151871	0.0113088	0.0154692	0.013564	0.0138321	0.0154955	0.0129222	0.0112952	0.0110665	0.0104	0.009245	0.0127555	0.0102709	0.00841417	0.00997049	0.0104685	0.0124277	0.0119242
	0.00125426	0.00687996	0.0287908	0.0417861	0.0335824	0.0270908	0.0254215	0.0255399	0.0242827	0.0269217	0.0233965	0.0192598	0.0179139	0.0178056	0.0194255	0.0169041	0.01331	0.0171095	0.0163843	0.0166605	0.0168932	0.0142141	0.0136068	0.0175007	0.0154098	0.0160722	0.0155165	0.0139404	0.0132295	0.0163358	0.0142629	0.0166795	0.0165549	0.0195837	0.0203333	0.0144052	0.0133903	0.0134075	0.0149127	0.0144902	0.0150513	0.0139561	0.0123388	0.0125243	0.0120134	0.0120664	0.0140625	0.0128328	0.0120477
	0.00120868	0.00784427	0.0293903	0.0452581	0.0419534	0.0251747	0.0211989	0.0238416	0.0183336	0.0239539	0.0234884	0.0203576	0.0192633	0.0194781	0.0174465	0.0199614	0.016708	0.0182136	0.0178178	0.0145551	0.0136958	0.0160427	0.0169766	0.0166307	0.0165725	0.0202695	0.0128303	0.0133133	0.0147156	0.017011	0.0147137	0.016409	0.0173878	0.02011	0.0195742	0.0145893	0.0165204	0.0117948	0.0107337	0.0134273	0.0148033	0.0133003	0.0146177	0.0152647	0.0118514	0.0123924	0.0123596	0.0102015	0.0108426
	0.00125277	0.00716993	0.026429	0.0366711	0.0370702	0.029091	0.0244973	0.025355	0.0227274	0.0259763	0.0241744	0.0199789	0.0191966	0.0201511	0.0187513	0.0167349	0.0175207	0.0173189	0.0193771	0.015249	0.0126961	0.015229	0.0145388	0.0170956	0.0150068	0.0145941	0.0155724	0.0161198	0.0138186	0.0142543	0.0151179	0.0162333	0.0192755	0.0178004	0.0185766	0.0210043	0.0154121	0.0122593	0.0140672	0.0149765	0.0124896	0.0125081	0.0100261	0.0117737	0.0111973	0.011887	0.0116564	0.0113368	0.0144898
[truncated: 195 more columns]

## Sheet: Fig6ac_flex
	Large	Torque
Frequency (Hz)	0	1	2	3	4	5	6	7	8	9	10	11	12	13	14	15	16	17	18	19	20	21	22	23	24	25	26	27	28	29	30	31	32	33	34	35	36	37	38	39	40	41	42	43	44	45	46	47	48
Averaged Power	0.000940308	0.00839626	0.0292343	0.0474498	0.0481883	0.0413149	0.0354365	0.0335793	0.0315753	0.028941	0.0265616	0.0256975	0.0258253	0.026473	0.0266973	0.0259503	0.0253788	0.0242603	0.0228369	0.0216975	0.0210524	0.0195808	0.0185012	0.017173	0.0167582	0.0161399	0.014625	0.0138721	0.0134973	0.0127901	0.0125144	0.0118399	0.0108037	0.0103007	0.0100721	0.0101593	0.0101846	0.00973218	0.00947728	0.0089012	0.00873447	0.00877235	0.00917736	0.00908516	0.00871917	0.00887616	0.00903908	0.00871762	0.00858091
1	0.00118518	0.0148641	0.0420302	0.103074	0.101039	0.0675459	0.0410483	0.0310739	0.0241282	0.0217609	0.0118424	0.0200667	0.0148032	0.0319823	0.0303031	0.0263975	0.028799	0.0353156	0.0303797	0.0251712	0.0274987	0.0187975	0.0127618	0.0177285	0.00503863	0.0073794	0.0123941	0.0117353	0.0109319	0.00719916	0.0104785	0.0112361	0.0076898	0.00871965	0.00479728	0.00380047	0.00305239	0.00534674	0.00439164	0.00745612	0.00666299	0.00469865	0.00607581	0.00795061	0.00226507	0.00530986	0.00640629	0.00330757	0.00447914
2	0.000484175	0.00541692	0.0310369	0.0812762	0.10068	0.0715337	0.047428	0.0446954	0.0400754	0.0324144	0.0261886	0.0260646	0.0253449	0.0231025	0.0223339	0.031515	0.0329553	0.0187704	0.0153873	0.024447	0.0230488	0.0140559	0.0122053	0.0180651	0.0157466	0.0111005	0.0128671	0.0120607	0.0106222	0.00780297	0.00747124	0.00733395	0.00899418	0.00787678	0.00825727	0.0069172	0.00797785	0.00745863	0.00535159	0.00604019	0.00637167	0.00586629	0.0062446	0.00542132	0.00533072	0.00513957	0.00462259	0.00397791	0.00384627
3	0.000333537	0.00854064	0.0376098	0.0727702	0.071922	0.0594278	0.0409357	0.030042	0.031546	0.0245805	0.0206043	0.0161495	0.0240865	0.0240966	0.0227069	0.0239968	0.0293768	0.0349125	0.0297204	0.0224821	0.0166089	0.0160044	0.0203122	0.0199245	0.0185394	0.0130087	0.0165569	0.016004	0.0185327	0.0181312	0.0163986	0.0127785	0.00777688	0.00756386	0.00824813	0.00828964	0.00799874	0.00860319	0.00786274	0.0073433	0.00751146	0.00730476	0.00855639	0.0082683	0.00643931	0.00531282	0.00404036	0.0040486	0.00559951
4	0.000527682	0.00928805	0.0420103	0.0652907	0.0594618	0.0553807	0.031208	0.0392528	0.0455706	0.0377579	0.0273597	0.0268648	0.0364782	0.0291583	0.0193329	0.0243272	0.0290818	0.0294751	0.0233191	0.0211081	0.0171991	0.0126605	0.0177502	0.0201944	0.0143331	0.0101608	0.00997003	0.0135469	0.0160694	0.0168372	0.0130643	0.0101918	0.0126042	0.00863681	0.00766166	0.00713392	0.00727197	0.00714712	0.00908344	0.00958147	0.00979442	0.00713576	0.00630055	0.00642373	0.00742261	0.00848752	0.00460265	0.00513985	0.00421114
5	0.000402569	0.0109232	0.0457103	0.0754264	0.0673676	0.0566122	0.0422674	0.0273993	0.0226086	0.0243711	0.0316157	0.0306114	0.0275578	0.032425	0.0269817	0.031926	0.01941	0.015058	0.0130526	0.0198266	0.0225573	0.0218834	0.0178888	0.0157944	0.0117837	0.0161271	0.0122597	0.0100159	0.00926921	0.017543	0.0104465	0.0115454	0.0177584	0.013769	0.00792878	0.00879158	0.00804973	0.00996242	0.00741212	0.00523068	0.00579156	0.00702329	0.00690712	0.00793466	0.00991831	0.00740472	0.00634463	0.00402799	0.00346705
6	5.76054e-05	0.00784821	0.0349201	0.0482007	0.0464318	0.0653234	0.0516309	0.031675	0.0315663	0.0343811	0.0265034	0.0230798	0.026173	0.0296062	0.030362	0.0367615	0.0214003	0.0278168	0.0266103	0.0251634	0.0222983	0.0178141	0.0134031	0.0106998	0.0149713	0.0114443	0.0174236	0.0148494	0.00699357	0.00690964	0.0111606	0.00904502	0.0113456	0.0112916	0.0135458	0.0119987	0.0109929	0.0137311	0.0104181	0.00794027	0.00987438	0.0116561	0.0100795	0.00620961	0.00456666	0.00604032	0.00609412	0.00491269	0.00696294
7	0.00016212	0.00389131	0.0288082	0.0627452	0.0630685	0.0508653	0.0456718	0.0624203	0.068229	0.0554245	0.0373811	0.0154959	0.0310273	0.048283	0.0432191	0.0259347	0.0219147	0.0155605	0.00800047	0.00537241	0.00649807	0.0190901	0.0194564	0.00937218	0.0171711	0.016892	0.011119	0.0122201	0.0152292	0.0141106	0.00946452	0.00683816	0.00660617	0.00461482	0.00160752	0.00356907	0.00549164	0.0118855	0.0106925	0.00505096	0.00708282	0.00908881	0.00817887	0.00483734	0.00594334	0.00619646	0.00449419	0.00675397	0.00709029
8	0.000582869	0.00698014	0.0416727	0.0744098	0.0484783	0.0266009	0.038125	0.0406571	0.0563609	0.0654718	0.0402958	0.0150527	0.023586	0.0372815	0.0313609	0.0167203	0.0296044	0.0301229	0.018822	0.0131964	0.017656	0.0284015	0.0318381	0.0212153	0.0213458	0.0116811	0.00576619	0.00601058	0.00886809	0.0112621	0.00978585	0.0091071	0.00765706	0.00641486	0.0109353	0.00917449	0.00842108	0.00912445	0.00741325	0.0054194	0.00810371	0.00942433	0.00707814	0.00284147	0.0035829	0.00466469	0.00327743	0.00709631	0.00777511
9	0.000553039	0.00939618	0.0488559	0.0801812	0.0723867	0.0621067	0.0548012	0.0314943	0.0339141	0.0332788	0.0237896	0.0337176	0.0262849	0.0243412	0.0251849	0.0191762	0.0181413	0.0210295	0.0174083	0.0240412	0.0180465	0.0142637	0.0180822	0.0152434	0.0170359	0.013698	0.0123051	0.012674	0.0114266	0.0110577	0.0108215	0.0103451	0.0109484	0.00807289	0.00894647	0.00809621	0.0065324	0.00807019	0.00692435	0.00723759	0.00552967	0.00580942	0.00741161	0.0070464	0.0065347	0.00492851	0.00482779	0.00584824	0.00620274
10	0.000505407	0.00960125	0.0467778	0.0774391	0.0702638	0.0505894	0.0490322	0.0313475	0.032605	0.032668	0.0260169	0.0326877	0.025148	0.0246541	0.0237423	0.0192344	0.0224956	0.022474	0.0224349	0.0206452	0.0198506	0.0184556	0.0206641	0.015661	0.0156476	0.014357	0.0109623	0.0135188	0.0129533	0.0135174	0.0128198	0.0108267	0.00993108	0.00967105	0.0101523	0.00880765	0.00818637	0.00867428	0.0075277	0.00658126	0.00619277	0.00588039	0.00643428	0.00596429	0.00643563	0.0054395	0.005272	0.00489423	0.00590593
11	0.000812067	0.0105976	0.0418549	0.0654251	0.0748296	0.0456541	0.0369006	0.0318656	0.0283861	0.0341181	0.0303578	0.0329784	0.0304238	0.0329821	0.0312725	0.0293805	0.0259601	0.0254948	0.0232471	0.021932	0.0206882	0.0200322	0.0169245	0.0190036	0.0158677	0.0170268	0.0166604	0.0139533	0.0110371	0.0100171	0.010744	0.00918784	0.00853455	0.00990883	0.00964015	0.00928642	0.00872271	0.00826975	0.00742672	0.00684084	0.00535111	0.00655642	0.00724871	0.00608189	0.00576302	0.00548458	0.00518722	0.00521809	0.0038792
12	0.000795441	0.00968375	0.0386758	0.05769	0.0723338	0.0516093	0.0427621	0.0315563	0.0264084	0.0326509	0.0307074	0.0344377	0.0347242	0.0335824	0.0354611	0.0319122	0.0276361	0.0293443	0.0246271	0.0232184	0.0206211	0.0206516	0.0167206	0.0166746	0.0149477	0.0177982	0.0141578	0.0127982	0.0120199	0.0110001	0.0101482	0.00932377	0.0079612	0.0092536	0.00910114	0.00942551	0.00870444	0.00821418	0.00857833	0.00785914	0.00518188	0.00596804	0.00662636	0.00530078	0.00442875	0.00482803	0.00463477	0.00366343	0.00291318
13	0.000845065	0.0118708	0.0338969	0.0519895	0.0889044	0.0783476	0.0431005	0.0403174	0.041486	0.0330971	0.0294274	0.024478	0.0264319	0.0293669	0.0244384	0.0261937	0.0195382	0.0273711	0.0220624	0.0232225	0.0217858	0.0231847	0.0216307	0.0193884	0.0175647	0.0208428	0.00887995	0.00994042	0.0117208	0.0120276	0.00727152	0.0129999	0.0112795	0.00537727	0.00608101	0.00659523	0.00746071	0.00682101	0.007817	0.00881776	0.00523962	0.00393714	0.00424656	0.00429415	0.00295494	0.00322857	0.00517271	0.00392524	0.00323592
14	0.000697669	0.00900248	0.040793	0.069443	0.0674171	0.0671477	0.0418088	0.0315777	0.0297255	0.0312737	0.035202	0.0338504	0.0270912	0.0273694	0.0241106	0.0254322	0.0261045	0.028705	0.0221009	0.0257684	0.0228074	0.0175869	0.0208637	0.0165354	0.0137382	0.014011	0.0130296	0.0126348	0.0108117	0.0108428	0.0108008	0.0097088	0.00881544	0.0105158	0.00929074	0.00954672	0.00815849	0.00682738	0.00572879	0.00570883	0.00595404	0.00525925	0.00588202	0.00563887	0.00615187	0.00427694	0.00532791	0.00534708	0.00494121
15	0.000532298	0.00922156	0.0431998	0.0804091	0.0890671	0.0578341	0.0422905	0.0313921	0.0325815	0.028386	0.0239361	0.0287952	0.0305121	0.0234809	0.0226906	0.0227246	0.0165672	0.0214529	0.0210328	0.0250152	0.0189526	0.0176721	0.014067	0.015608	0.014593	0.0135331	0.0124985	0.0133876	0.0146228	0.0121853	0.010824	0.00931196	0.00841486	0.00962484	0.00725717	0.00870164	0.00907606	0.00778436	0.00847971	0.00799886	0.00860931	0.00676423	0.00571285	0.00627256	0.00659668	0.00587787	0.00501134	0.00516231	0.00590056
16	0.000492626	0.0124511	0.0376723	0.0637098	0.0757891	0.0601973	0.050345	0.0389882	0.0418909	0.0390335	0.0304492	0.0306923	0.0295686	0.0316781	0.0257856	0.020382	0.0206876	0.0213011	0.0190239	0.0230636	0.023472	0.0168514	0.0180009	0.0180007	0.0145116	0.0147968	0.012385	0.0087666	0.00811996	0.00796192	0.011157	0.0100752	0.010973	0.0101585	0.00619378	0.00410608	0.00636266	0.00721951	0.00635422	0.0058817	0.00885112	0.00706556	0.00376905	0.0057071	0.00584065	0.00529725	0.00444247	0.00631721	0.0063742
17	0.000496929	0.00894907	0.0376296	0.0658131	0.0811002	0.0583266	0.0354885	0.0415106	0.0369851	0.0282614	0.0302947	0.0287771	0.0255539	0.029062	0.0277289	0.0240254	0.0281108	0.0284528	0.0194119	0.0140561	0.0172831	0.0170597	0.016434	0.0135767	0.0144261	0.017226	0.018214	0.0135703	0.0109393	0.0102229	0.010418	0.0127443	0.0086959	0.00788792	0.00968652	0.0108793	0.00842929	0.00883988	0.00783818	0.00573507	0.00607909	0.00585109	0.00651662	0.00702372	0.00668698	0.00690503	0.00539693	0.00528932	0.00633656
18	0.000679607	0.00470676	0.0251463	0.0476798	0.0497138	0.0432542	0.0428483	0.0374218	0.0377052	0.0333643	0.0322852	0.0318868	0.0346584	0.0378226	0.0355005	0.0326271	0.0320188	0.0303581	0.0291152	0.0266283	0.0234979	0.0245622	0.0221336	0.021057	0.0212641	0.0190579	0.0145202	0.0141688	0.0132054	0.00958528	0.00869447	0.00850535	0.00959155	0.00976053	0.00938878	0.0087391	0.00760336	0.00651531	0.00560521	0.00548057	0.00580445	0.00694089	0.00647925	0.00478565	0.00487053	0.00511668	0.00494245	0.0048333	0.00433889
19	0.00107624	0.00842986	0.0317142	0.0546377	0.0549583	0.0458093	0.0385609	0.0354912	0.0349559	0.0341189	0.0305935	0.0280795	0.0258012	0.0257758	0.0278448	0.0288994	0.0283708	0.024587	0.0230115	0.0297099	0.0297107	0.0297479	0.028602	0.0264764	0.0237941	0.022854	0.0186627	0.0164674	0.0159109	0.0126403	0.0123702	0.0121097	0.0100706	0.00835834	0.00726621	0.00672342	0.00732879	0.00670858	0.00680888	0.00507151	0.00519173	0.00456037	0.00476711	0.00497715	0.00497057	0.00424827	0.0040241	0.00391607	0.00379347
20	0.000731638	0.00576608	0.0209349	0.0437168	0.0530152	0.0509433	0.0345894	0.0342943	0.0364794	0.0355464	0.0358657	0.0440037	0.0435211	0.0367511	0.0418859	0.0410204	0.0397938	0.0350892	0.0284445	0.0234622	0.0218891	0.0207265	0.0171117	0.0174204	0.0157883	0.0141796	0.0119199	0.0111867	0.00975846	0.00974443	0.00988841	0.0102012	0.0072024	0.0081902	0.00873701	0.00675488	0.00682189	0.00685501	0.0061543	0.00768975	0.00651977	0.00494583	0.00500679	0.00480228	0.0052003	0.00522049	0.00525658	0.00427974	0.00423315
21	0.000711118	0.00728918	0.0231162	0.0459707	0.0608343	0.0533655	0.0418387	0.0354895	0.0398353	0.0405416	0.0317662	0.0339603	0.0292716	0.0299554	0.0298863	0.0328084	0.0324843	0.0319523	0.0286564	0.027235	0.0275152	0.0214827	0.0204541	0.0178728	0.0182002	0.0177497	0.0141117	0.01055	0.00919119	0.00893365	0.00983717	0.00840743	0.00889495	0.00818019	0.00699333	0.00654785	0.00809704	0.0069363	0.0066534	0.00733584	0.00641206	0.00544664	0.00518267	0.00514452	0.00499305	0.00551697	0.00546293	0.00511509	0.00519424
22	0.000624823	0.00736694	0.0344072	0.0624673	0.0679679	0.049388	0.043844	0.0396409	0.0403307	0.0336089	0.0348999	0.0337711	0.0348352	0.0328696	0.0299377	0.0321533	0.0306039	0.0287009	0.0289928	0.0257924	0.0216494	0.0197119	0.0166212	0.0150851	0.0154231	0.0132309	0.011813	0.011527	0.0106556	0.00845365	0.00810233	0.00856685	0.00693803	0.00645077	0.00699383	0.00642601	0.00661929	0.00703193	0.00651615	0.00639696	0.00688956	0.00581196	0.00546684	0.00537029	0.00554673	0.00552045	0.00444242	0.00487139	0.0046989
23	0.000542585	0.00625931	0.0317703	0.0664363	0.0705201	0.0526556	0.0417222	0.0391791	0.0394701	0.0380542	0.034749	0.0340182	0.0375047	0.035795	0.030245	0.0273163	0.0279006	0.0287254	0.025803	0.0226736	0.0193136	0.0185963	0.0140983	0.0129817	0.015575	0.013706	0.0119916	0.0123301	0.0110724	0.0110184	0.0090171	0.00829602	0.00744552	0.00688179	0.00703732	0.00780657	0.00724582	0.00639301	0.00622093	0.0064677	0.00673087	0.00639361	0.00586085	0.00498037	0.00545031	0.00559823	0.00474769	0.00478517	0.00467943
24	0.000673101	0.0071217	0.0307442	0.0585121	0.06414	0.0587186	0.0452919	0.037507	0.0351551	0.0378976	0.0392045	0.0372101	0.0347933	0.0301202	0.0276525	0.0269714	0.0276824	0.0270404	0.0257468	0.0246118	0.020551	0.02079	0.0195134	0.0165877	0.0153319	0.0121077	0.0136738	0.013189	0.0115273	0.0106075	0.00892792	0.00866292	0.00831879	0.00728573	0.00677108	0.00676223	0.00692717	0.00747483	0.00585136	0.0060905	0.00592331	0.00557893	0.00589967	0.0060669	0.00489067	0.00513431	0.00455452	0.00541484	0.00505888
25	0.000574255	0.010283	0.0391032	0.0672664	0.0531746	0.0387724	0.0379246	0.0293775	0.0320674	0.0299167	0.0276886	0.0343891	0.0319019	0.0279454	0.0269504	0.0284319	0.0280137	0.0232127	0.024733	0.0256518	0.0235086	0.0189403	0.021952	0.0186263	0.0196956	0.0194688	0.0154092	0.0149859	0.013719	0.0120429	0.011647	0.0117548	0.00836298	0.00772416	0.00884884	0.00719233	0.00811615	0.00715936	0.00767346	0.00708492	0.00808902	0.00755978	0.0057003	0.00628266	0.00663308	0.0055019	0.00677184	0.00691376	0.00680411
26	0.000811202	0.0106554	0.040518	0.0647888	0.0748074	0.054707	0.0454538	0.0434026	0.0394516	0.0311058	0.031534	0.0307904	0.0309017	0.0295442	0.024388	0.0223115	0.0228155	0.0211665	0.020032	0.0215148	0.0202318	0.0181176	0.0189429	0.0171144	0.0167757	0.0157427	0.0119947	0.013344	0.013578	0.0128008	0.0116066	0.0122429	0.0113008	0.0106024	0.00870608	0.0065346	0.00640123	0.00630198	0.00688175	0.00599756	0.00550181	0.00636865	0.00548926	0.00472563	0.0042687	0.00526523	0.0051624	0.00442139	0.00395183
27	0.000624953	0.0102588	0.0409987	0.0666799	0.0593856	0.0554714	0.049895	0.0418655	0.0341636	0.0316782	0.0289716	0.030033	0.0294288	0.0287525	0.0272573	0.0267151	0.0266229	0.0236372	0.0241943	0.021563	0.0189528	0.0203817	0.0198844	0.0187904	0.0163847	0.0148003	0.0135975	0.0148579	0.0137835	0.0116426	0.0111455	0.011091	0.0105264	0.00857544	0.00819429	0.00723744	0.00780027	0.00674533	0.00731001	0.00728903	0.00611078	0.0060438	0.00596729	0.00523768	0.00565612	0.0051841	0.00414219	0.00424327	0.00499746
28	0.0007384	0.0106294	0.0304971	0.0480703	0.0512018	0.0572368	0.0467989	0.0479237	0.0399	0.0286304	0.0343321	0.0371052	0.0336991	0.0277766	0.0324245	0.0324597	0.0300022	0.0307927	0.029434	0.0250065	0.0244464	0.0242233	0.0199256	0.0158742	0.0146043	0.0146693	0.013221	0.00998384	0.0095913	0.0114454	0.0108183	0.00780774	0.00842594	0.00860824	0.0086763	0.0082609	0.00754131	0.00636461	0.00515036	0.00583324	0.00584701	0.00515951	0.00590244	0.00461395	0.00527099	0.00513413	0.00438397	0.0048533	0.00424986
29	0.000768823	0.0104484	0.038135	0.0659259	0.0723648	0.04824	0.0452691	0.0413011	0.0349742	0.0380886	0.0352174	0.0314273	0.0318245	0.0284808	0.0307223	0.0340941	0.0280436	0.0243437	0.0235312	0.0218743	0.0225284	0.0222431	0.0190393	0.0161795	0.012937	0.0119358	0.00991372	0.00988883	0.0115081	0.0117806	0.011438	0.0105666	0.00882613	0.00849804	0.00644206	0.00845939	0.00879454	0.00731172	0.00542672	0.00588556	0.0050295	0.00559967	0.00593831	0.00471173	0.00575902	0.00467687	0.00479529	0.00504721	0.00382116
30	0.000806505	0.00943754	0.0283515	0.0463017	0.0538683	0.0520107	0.057128	0.0450141	0.0391511	0.0304278	0.0365174	0.0312153	0.0319064	0.0280962	0.0303845	0.0271663	0.0283604	0.0307152	0.0295742	0.0223952	0.0223108	0.0235505	0.0182642	0.0178236	0.018555	0.0149543	0.0118334	0.010986	0.0125652	0.0144835	0.0135159	0.0105566	0.00811186	0.00858513	0.00854781	0.00887418	0.00807682	0.0069267	0.00548853	0.00468802	0.00437227	0.00611406	0.00762212	0.00569421	0.00586589	0.00575273	0.00520519	0.00503507	0.00446078
31	0.00080387	0.0112469	0.0364545	0.0541752	0.0616611	0.0586318	0.0520891	0.0454355	0.0426183	0.034841	0.0358123	0.0352274	0.0322228	0.0295741	0.0294218	0.0222736	0.0252921	0.0263675	0.0227847	0.0194467	0.0218821	0.0209826	0.0173135	0.0160784	0.0150605	0.0121483	0.0128413	0.0108563	0.0128526	0.0129743	0.0120893	0.0104858	0.00698862	0.00848825	0.00833295	0.00730286	0.00750649	0.00664719	0.00596794	0.00632774	0.00560186	0.00553386	0.00638886	0.0049953	0.00464038	0.00501549	0.00418079	0.00430292	0.00507413
32	0.000803741	0.00864793	0.0278853	0.0511148	0.0701359	0.0569883	0.0485605	0.0395408	0.0354392	0.0331456	0.0322344	0.0289739	0.0303623	0.0282955	0.0299569	0.0296594	0.0272829	0.0271305	0.0264152	0.0250977	0.0241028	0.0222644	0.0187023	0.018619	0.0155834	0.0140199	0.0109703	0.0116666	0.0131633	0.0149276	0.0126095	0.00895397	0.00791591	0.00852643	0.0104452	0.00961111	0.00882565	0.00671915	0.00483082	0.0046052	0.00445507	0.00599977	0.00648681	0.00479685	0.00589991	0.00553998	0.00483841	0.00545934	0.00510645
33	0.00051996	0.0064142	0.0254006	0.0456087	0.0505993	0.0519271	0.0411611	0.0385573	0.0375628	0.0321789	0.0337057	0.0272971	0.0239187	0.0217822	0.0184277	0.0224842	0.0244393	0.022833	0.0244668	0.0244888	0.0212911	0.0189521	0.0176722	0.0163191	0.0160766	0.0148326	0.0148604	0.0145032	0.0136099	0.0150468	0.0138809	0.0125685	0.0112028	0.0102495	0.00994567	0.0103179	0.00942023	0.00873532	0.0106823	0.0103076	0.00892662	0.0078518	0.00793205	0.00788913	0.00713016	0.00763315	0.00747788	0.00761366	0.00848473
34	0.00042998	0.00671703	0.0234632	0.0434915	0.052654	0.0525094	0.0452562	0.0411801	0.0344677	0.0284491	0.0277591	0.0272999	0.0234721	0.0232417	0.0180946	0.0229486	0.0201151	0.0220339	0.0236011	0.0230108	0.0209807	0.0191616	0.0184168	0.018533	0.0166661	0.0144312	0.0150938	0.0150071	0.014759	0.0137187	0.0137984	0.01169	0.0126989	0.00958425	0.0102698	0.0118434	0.0098605	0.00945747	0.010746	0.00977798	0.00914614	0.00847169	0.00930201	0.0095956	0.00782261	0.00760868	0.00836015	0.00767792	0.00839691
35	0.000525858	0.00607134	0.0209904	0.0415848	0.0554543	0.0543599	0.0477954	0.039147	0.0318668	0.025947	0.0259874	0.0224717	0.0239042	0.0229056	0.0212646	0.0211426	0.0224376	0.0232546	0.0202774	0.0202161	0.0242099	0.0196349	0.0180326	0.0171319	0.0171975	0.0160325	0.0162499	0.0166204	0.0173242	0.0144772	0.0136621	0.0133801	0.0123504	0.0105705	0.0107056	0.0115095	0.0100953	0.0094064	0.00926777	0.00924595	0.00918938	0.00846479	0.00907118	0.00813889	0.00829408	0.00761232	0.00869523	0.00921258	0.00871819
36	0.000474742	0.00583756	0.0212188	0.042042	0.0538712	0.0556238	0.0511289	0.0415059	0.0375874	0.0313616	0.0285736	0.0242931	0.0234756	0.0225436	0.021374	0.0216268	0.0225271	0.0230894	0.023507	0.0183447	0.0206208	0.0202747	0.0195992	0.0190777	0.0187178	0.0165389	0.0157335	0.0150337	0.01446	0.0113541	0.0130095	0.0124257	0.0130151	0.0117959	0.0109649	0.0103573	0.00913556	0.00946823	0.00904997	0.00795257	0.00695082	0.00718329	0.00804876	0.00700986	0.00849228	0.00763182	0.00818745	0.0068325	0.00703743
37	0.00122229	0.00706187	0.0281369	0.0392423	0.0354164	0.0383042	0.0346881	0.0357478	0.0330889	0.0317111	0.032694	0.0343137	0.0326896	0.0362803	0.0374103	0.036653	0.0360765	0.0312126	0.0340724	0.0320066	0.0281021	0.0273171	0.0245422	0.0245734	0.0221929	0.0193036	0.0173266	0.0131048	0.0130443	0.0135694	0.0122701	0.0118843	0.00841827	0.00785145	0.00828387	0.00708846	0.0070596	0.00722506	0.00647118	0.00607209	0.00514603	0.00556611	0.00487986	0.00539233	0.00482081	0.0057451	0.00472767	0.00424803	0.0039445
38	0.00105331	0.00657305	0.024932	0.0436262	0.0443752	0.0383507	0.0390017	0.0410768	0.0349421	0.0352572	0.036122	0.0298128	0.034409	0.0364632	0.0323557	0.0326282	0.0367885	0.033222	0.0290695	0.0263225	0.0249189	0.0260104	0.0217129	0.0210472	0.0202274	0.0168287	0.0153875	0.0149277	0.0142541	0.0112533	0.0112123	0.0106603	0.00979338	0.00855035	0.00775532	0.00817514	0.00829851	0.00702372	0.00667052	0.00615647	0.00576835	0.00581236	0.00480547	0.00544465	0.00560896	0.00506293	0.00523541	0.00469697	0.00500048
39	0.00110448	0.00703132	0.0285432	0.046042	0.0405789	0.0425894	0.0316828	0.0363075	0.0336419	0.0318649	0.0328889	0.034407	0.0358918	0.0379587	0.0331575	0.0325613	0.0314085	0.0305502	0.0323253	0.0323795	0.0288631	0.0229	0.0211466	0.0224317	0.0196067	0.0175927	0.0161445	0.0164178	0.0151223	0.0129801	0.0117169	0.0119063	0.00970842	0.00997606	0.00790319	0.00734098	0.00641935	0.00704345	0.00624499	0.00568745	0.00603605	0.00644131	0.00559186	0.00474785	0.00438522	0.00541341	0.00450591	0.00505395	0.00437196
40	0.00132625	0.00610245	0.0180218	0.0275916	0.0310197	0.0258651	0.0320491	0.0349115	0.0343215	0.0264874	0.018135	0.0183439	0.02009	0.0226849	0.0241528	0.0266788	0.0253089	0.0256247	0.024417	0.023132	0.0241323	0.0217209	0.0211214	0.017173	0.0141287	0.0153795	0.0170376	0.0197203	0.0144318	0.013367	0.0118671	0.0165226	0.0129955	0.0109897	0.0114328	0.0095018	0.0106018	0.0131507	0.0147815	0.0122656	0.0110025	0.00884037	0.0117088	0.012407	0.011452	0.0130343	0.0110622	0.01297	0.01186
41	0.00110166	0.00701617	0.018936	0.025539	0.0300085	0.0278798	0.0273721	0.0332122	0.0378388	0.0309575	0.0170685	0.0143237	0.0228473	0.0257629	0.0272564	0.0322636	0.0296425	0.0207893	0.0203887	0.018511	0.0208607	0.0205941	0.0181537	0.014792	0.0169448	0.0158509	0.0130941	0.0171122	0.0144823	0.0147248	0.0148382	0.0155543	0.0146663	0.0150518	0.0134753	0.0126583	0.0107285	0.0108919	0.0111368	0.0116442	0.00999222	0.00986787	0.0107651	0.0116521	0.00920274	0.0136476	0.0139758	0.00910576	0.0106803
42	0.00140076	0.00653843	0.0206409	0.027574	0.0262156	0.0239989	0.0283127	0.0366471	0.0378665	0.0267145	0.0194769	0.0182439	0.0238045	0.0284584	0.023965	0.0304513	0.0281067	0.0219865	0.0184883	0.0208132	0.023961	0.0203079	0.0182199	0.0151218	0.0164015	0.0161602	0.0157736	0.0198994	0.016067	0.0140836	0.01533	0.0142798	0.0124208	0.0130397	0.0138077	0.0117882	0.0105559	0.0110463	0.0105202	0.0110501	0.0088563	0.00950272	0.0126791	0.011184	0.00869309	0.0123985	0.0137275	0.0117281	0.0116312
43	0.00129541	0.00558744	0.0210707	0.0348083	0.0378871	0.0377437	0.039352	0.039841	0.0278997	0.0298516	0.0312469	0.0260072	0.022664	0.0339103	0.0278964	0.024339	0.0202894	0.0206679	0.0183604	0.0210291	0.0196844	0.0204673	0.0147058	0.0179738	0.01473	0.0168138	0.0188235	0.0126055	0.0180684	0.0118054	0.00811083	0.00780134	0.00812124	0.00992495	0.00948211	0.0104468	0.0119714	0.00925529	0.0114734	0.0134507	0.0116062	0.00895333	0.0103567	0.01102	0.010455	0.0113132	0.0124357	0.0126358	0.0100005
44	0.00107585	0.00599635	0.0224124	0.0374341	0.0313455	0.0321038	0.0428242	0.0399549	0.0235452	0.025633	0.0273459	0.0241672	0.0187637	0.0342218	0.0312431	0.0168445	0.015748	0.0225218	0.0192373	0.0177039	0.0178254	0.0140805	0.0112044	0.015488	0.0143771	0.0192766	0.0185263	0.0138255	0.0125233	0.0174994	0.0138865	0.0123862	0.0113826	0.00830959	0.0129763	0.0136386	0.0116269	0.00759668	0.0125263	0.0144232	0.0167304	0.010873	0.0101133	0.0134858	0.012545	0.0098611	0.00833105	0.0116951	0.0107723
45	0.00127789	0.00686442	0.0230115	0.038158	0.041237	0.0374714	0.0362308	0.038514	0.0349226	0.0330283	0.0258493	0.0208248	0.0213462	0.0189409	0.016665	0.0242225	0.0279034	0.0197189	0.018185	0.0212814	0.0205074	0.0220923	0.0177481	0.0179645	0.0170633	0.0147269	0.0203413	0.0137277	0.0137239	0.0105392	0.00997819	0.0071044	0.00877141	0.0103694	0.00884808	0.0100905	0.00922315	0.0106296	0.0120462	0.0088292	0.00761334	0.00767233	0.00732075	0.00836626	0.0114571	0.0110551	0.0167605	0.0126977	0.0130238
46	0.00136071	0.0108131	0.0273646	0.0366376	0.0281374	0.0268772	0.0204711	0.0311532	0.0277362	0.0205341	0.0211159	0.0227559	0.0233059	0.0235723	0.0219691	0.0206204	0.0192533	0.0193612	0.0197776	0.0245711	0.0218901	0.0214807	0.0180862	0.0139415	0.015175	0.0177996	0.00990786	0.0133993	0.0117169	0.0125395	0.0164842	0.0172385	0.010561	0.0140621	0.011717	0.0136886	0.0184077	0.0125279	0.0132088	0.0125172	0.0116519	0.00868326	0.0102733	0.0144225	0.0182014	0.0146356	0.0134261	0.0103742	0.0121001
47	0.00122885	0.0102953	0.0274388	0.043858	0.0387797	0.0283866	0.025458	0.0264916	0.0308591	0.0327748	0.0309223	0.0262787	0.018152	0.0203378	0.0261359	0.0266379	0.0236026	0.0206278	0.0193092	0.0175902	0.0221178	0.0261406	0.0174294	0.015093	0.0168994	0.0178821	0.0148055	0.0130937	0.0156983	0.017215	0.0152386	0.00893889	0.0125162	0.0112255	0.012836	0.0113871	0.014625	0.0126645	0.0094865	0.00716428	0.0059827	0.00957449	0.00911374	0.0118886	0.0115974	0.0108069	0.0114401	0.0117097	0.0121874
48	0.00140019	0.0112582	0.0306578	0.044445	0.0323994	0.0248781	0.0317866	0.029179	0.0236996	0.0259552	0.0310528	0.0294393	0.0173398	0.0183052	0.0235335	0.0242867	0.0211458	0.0199855	0.0263637	0.0228883	0.0222662	0.026019	0.0155127	0.0191104	0.0202129	0.0162798	0.0104616	0.0100107	0.0124748	0.0173692	0.0157515	0.0104211	0.0108524	0.0115889	0.0123607	0.012677	0.0162453	0.0139064	0.0115189	0.011227	0.0100319	0.0106287	0.00803171	0.0120771	0.0123442	0.00986161	0.00895022	0.00858753	0.0099245
49	0.00126979	0.00868005	0.0269756	0.039879	0.0351049	0.0251403	0.0216065	0.0194292	0.0245145	0.0289291	0.0281561	0.0305331	0.0284159	0.0263324	0.0269239	0.0219794	0.0176179	0.0254606	0.0250227	0.0205417	0.0188218	0.0149012	0.0195303	0.0185975	0.0147244	0.0144981	0.0139963	0.0149811	0.0159937	0.0108089	0.0108657	0.0140041	0.0148131	0.0118079	0.0107223	0.0133969	0.0109997	0.0104299	0.00953473	0.0109069	0.00934974	0.0134175	0.013076	0.0101969	0.0107212	0.0100227	0.0116015	0.0109559	0.0106819
50	0.00122064	0.00898621	0.026095	0.0368217	0.0345071	0.0288708	0.0234432	0.0203483	0.0244861	0.0272696	0.02862	0.0314116	0.0294238	0.0230685	0.0259741	0.0208058	0.0173231	0.0254354	0.0240673	0.0226181	0.0199204	0.0157655	0.0172913	0.0152471	0.0172576	0.0198735	0.0163444	0.015221	0.0175557	0.0147858	0.0107646	0.00855495	0.0122716	0.0136921	0.0145263	0.0120494	0.011221	0.0117853	0.00936276	0.0072727	0.0125978	0.0125202	0.0084809	0.00916843	0.0126866	0.0123384	0.00952931	0.00982813	0.0103877
51	0.00158174	0.00997685	0.030121	0.0431308	0.0302137	0.0226684	0.0213378	0.0239477	0.0266022	0.0161217	0.0195787	0.0245322	0.0180686	0.0200015	0.0221778	0.0241795	0.0277419	0.0209542	0.0197312	0.0174996	0.0179446	0.0115656	0.0170389	0.0168596	0.0203343	0.0175405	0.0173122	0.0195045	0.0163458	0.018843	0.0165036	0.0129317	0.0128307	0.0135833	0.0131786	0.0107919	0.0106053	0.0134822	0.0106704	0.0096536	0.00766893	0.00839605	0.00943934	0.0113775	0.0109103	0.0183186	0.0185999	0.0127906	0.0166975
52	0.00102204	0.00714454	0.0174643	0.032708	0.0278943	0.0308447	0.028748	0.0258472	0.0144553	0.0191517	0.0236827	0.0196007	0.0206147	0.0201193	0.0222877	0.0205066	0.0217795	0.0168362	0.0182309	0.024823	0.0264091	0.0222564	0.01892	0.0154211	0.0116644	0.0145251	0.013988	0.0175225	0.0168771	0.0135035	0.00926192	0.0157883	0.012037	0.00919102	0.0115187	0.0137157	0.0168711	0.0169182	0.0146518	0.0141399	0.012805	0.0122311	0.0130142	0.0183799	0.0174844	0.0143746	0.0147845	0.0110238	0.0152584
53	0.00145401	0.00819684	0.0258523	0.0385408	0.0318544	0.0376641	0.0373942	0.0360094	0.0367059	0.0222926	0.0240493	0.0195649	0.0170995	0.0211592	0.0203385	0.030377	0.0276869	0.0236536	0.0162776	0.0182141	0.0242147	0.0185493	0.0149533	0.0158487	0.017268	0.016644	0.0148843	0.0138728	0.00867176	0.0100325	0.0135676	0.0123972	0.0128997	0.0078335	0.00794474	0.0102093	0.00857989	0.00668529	0.00779921	0.00995126	0.0117357	0.0121926	0.0118821	0.0126782	0.0124584	0.0107786	0.0125071	0.0142644	0.0174638
54	0.001513	0.00885242	0.0207504	0.0335605	0.0385745	0.0387885	0.0438472	0.0406359	0.0335136	0.0213821	0.0239085	0.0201332	0.0216352	0.0196062	0.0181566	0.022964	0.0287158	0.029464	0.0185561	0.0157772	0.0178656	0.0126054	0.0133196	0.0157554	0.0216529	0.0159138	0.013593	0.0120423	0.0121042	0.0128097	0.0158254	0.00972615	0.00654248	0.00885335	0.0134314	0.0117157	0.0102904	0.0106466	0.0106078	0.0102918	0.00836621	0.00863925	0.00852245	0.0124588	0.00979735	0.0106005	0.012026	0.0145184	0.0134694
55	0.000977969	0.00961428	0.0241801	0.0370411	0.0339874	0.0375134	0.0296392	0.0339989	0.0275146	0.018856	0.0162108	0.0155198	0.0268079	0.0272061	0.0220094	0.0252944	0.0343907	0.0210292	0.0164958	0.00839294	0.0138038	0.0202439	0.0180352	0.0206601	0.0238175	0.021402	0.0188012	0.0122658	0.00946597	0.0114921	0.0143245	0.0125632	0.00914299	0.00832842	0.0137062	0.0116959	0.00855845	0.00857322	0.0132768	0.0136449	0.0151623	0.0104948	0.00905979	0.00980658	0.013546	0.0110934	0.0120288	0.0144723	0.0153262
56	0.00162229	0.0101015	0.0325184	0.036026	0.029719	0.0301278	0.0264201	0.0306416	0.0350704	0.0340981	0.0220104	0.00800705	0.00946835	0.0094872	0.019788	0.0209735	0.022402	0.025268	0.0291143	0.0198121	0.0206186	0.013234	0.0210224	0.015099	0.0240711	0.0205865	0.0138003	0.0196087	0.0226561	0.0110036	0.0147482	0.0192169	0.0132606	0.012894	0.00846214	0.0135629	0.0152417	0.00969048	0.00529748	0.00729651	0.00800942	0.00952795	0.0162041	0.0153636	0.00827081	0.00865299	0.0123582	0.0106499	0.0108797
57	0.00155087	0.0092266	0.0287764	0.0283674	0.0262032	0.0315931	0.0311605	0.0354899	0.0282598	0.027532	0.01942	0.00657817	0.014331	0.00990174	0.0276466	0.0208698	0.0303367	0.0280583	0.0308499	0.0152924	0.0169343	0.0146894	0.0183197	0.0146326	0.0141217	0.0172084	0.0181	0.0186792	0.0202572	0.0115937	0.0135732	0.0204344	0.016136	0.0161259	0.0110121	0.0100795	0.00810338	0.00501753	0.00991743	0.00720697	0.0068733	0.0117663	0.0212294	0.0149628	0.00894471	0.0143025	0.0217619	0.016899	0.0121675
58	0.00132356	0.0078874	0.0242031	0.0340805	0.0288162	0.0233198	0.0221026	0.0490465	0.051362	0.0394082	0.0252304	0.0211058	0.0162731	0.00835059	0.0265155	0.0216809	0.0318977	0.0213685	0.024937	0.0206997	0.0108849	0.0081394	0.0110933	0.0145118	0.0115733	0.0156535	0.0266256	0.0174696	0.0156726	0.00951085	0.01153	0.014499	0.0140657	0.0142719	0.0120517	0.00650254	0.00538811	0.00803417	0.0157106	0.00995766	0.0083614	0.0131714	0.0188241	0.00954346	0.0069921	0.0124152	0.0198509	0.0158029	0.00943491
59	0.000797008	0.00986072	0.0226815	0.038144	0.0292148	0.0233855	0.026901	0.0280904	0.0246572	0.0231922	0.022262	0.0192467	0.0190298	0.0196225	0.0234824	0.024498	0.0216181	0.0196201	0.0191157	0.0231696	0.0233236	0.0154869	0.0167555	0.0166966	0.0198814	0.0193937	0.0155697	0.016209	0.0147573	0.0164158	0.0145117	0.0110403	0.0105722	0.0135569	0.0126904	0.0138592	0.0158324	0.0122434	0.0139866	0.0114178	0.0128158	0.014391	0.0132699	0.0135125	0.0131727	0.0100475	0.0102179	0.0140059	0.0124363
60	0.00141839	0.00826237	0.0273048	0.0337799	0.0246104	0.0212465	0.0238024	0.0231481	0.0192309	0.0219054	0.0224408	0.0157895	0.0204464	0.0196806	0.0256055	0.0304847	0.0261829	0.0235908	0.0194286	0.0192636	0.0221632	0.0206707	0.0192968	0.0153208	0.0209463	0.0202203	0.0149894	0.0158757	0.0183698	0.018954	0.0121838	0.0103484	0.00996003	0.0119323	0.0144577	0.0136992	0.0179634	0.0165739	0.0140325	0.0125834	0.0101336	0.010736	0.011122	0.0149275	0.013405	0.0132002	0.0135423	0.0109316	0.0101183
61	0.00111845	0.00844711	0.0190424	0.0267817	0.0285264	0.0236433	0.0266476	0.0318244	0.0279321	0.0239139	0.0241797	0.0284256	0.023191	0.0264733	0.0233627	0.0271972	0.0223416	0.0202681	0.0185671	0.01695	0.0195435	0.0125755	0.0189968	0.0155651	0.0172936	0.0149983	0.0154037	0.0176372	0.0203895	0.0151213	0.0145332	0.0159058	0.0120826	0.0115292	0.0106189	0.0144122	0.0167068	0.015226	0.015419	0.00984045	0.0108341	0.0130734	0.0112609	0.0154329	0.0107665	0.00979253	0.00989052	0.00935734	0.013391
62	0.000861887	0.00873871	0.0253488	0.0339628	0.0305701	0.0246501	0.0275137	0.0268077	0.0207241	0.0202622	0.0229519	0.0227789	0.0198007	0.0186045	0.0229149	0.0274384	0.019333	0.0213321	0.0198083	0.0195058	0.0204885	0.0224101	0.0187132	0.016304	0.0191761	0.0165795	0.0141091	0.0145191	0.0144858	0.0131376	0.0130107	0.0117558	0.00904214	0.0134704	0.0136168	0.0163703	0.0145346	0.0152927	0.0149979	0.0124449	0.0105948	0.00919868	0.0136149	0.0169904	0.0166583	0.0125498	0.0119192	0.0137441	0.0122028
63	0.00105498	0.00860309	0.0289322	0.0323545	0.0313253	0.0324964	0.0279007	0.0296738	0.0253621	0.0251949	0.0239493	0.0224168	0.0212071	0.0194068	0.0241166	0.0280762	0.0269221	0.0233554	0.0216222	0.0219288	0.0197877	0.0168336	0.0180083	0.0216409	0.018402	0.0160064	0.0173253	0.0150692	0.0131392	0.0126833	0.0103755	0.014332	0.0135498	0.0117522	0.00872212	0.00815581	0.0128635	0.0130232	0.00968133	0.00830967	0.00651066	0.00878425	0.0132476	0.0112201	0.00899023	0.0104863	0.0124541	0.0117279	0.0120431
64	0.00108978	0.00740731	0.0225614	0.0355511	0.0333282	0.0294654	0.0270252	0.0266462	0.0253188	0.0205006	0.0170401	0.020724	0.0237876	0.0235496	0.0288939	0.021301	0.0218996	0.0235455	0.0231223	0.020107	0.0186017	0.0214234	0.0233143	0.0205703	0.016896	0.0116929	0.0142223	0.0151392	0.0125159	0.0130534	0.015963	0.0155131	0.0135368	0.0133137	0.0109257	0.0122455	0.0132896	0.0115211	0.0113975	0.0108538	0.0123037	0.0119079	0.0133687	0.0120437	0.0116719	0.0114381	0.0101579	0.0115096	0.0127433
65	0.00139763	0.00869778	0.0290129	0.0398302	0.0294154	0.0256743	0.0184109	0.0212595	0.019937	0.01696	0.0202235	0.0221341	0.0264894	0.0254244	0.0267192	0.0234544	0.0238175	0.022436	0.0262959	0.0243669	0.020094	0.0202329	0.0180523	0.0153944	0.0129198	0.0150879	0.0180838	0.0126178	0.014404	0.0139034	0.0167079	0.0136172	0.0136058	0.0116752	0.00941568	0.0138486	0.0123111	0.0112115	0.0110995	0.0122135	0.0147501	0.0126262	0.011637	0.0131007	0.013501	0.0137112	0.00982666	0.0103969	0.0151247
66	0.00121686	0.00901163	0.0275814	0.0386015	0.0344303	0.0258831	0.0191772	0.0220715	0.0236145	0.0213795	0.0210199	0.0166592	0.0180169	0.0209056	0.0240649	0.022648	0.0248681	0.0255645	0.0280874	0.0256119	0.0212098	0.0202206	0.0201207	0.0189497	0.0171176	0.0184829	0.0189504	0.0140888	0.0121772	0.0150634	0.0149672	0.0144328	0.0123319	0.0125226	0.00993518	0.0128398	0.0136723	0.0110727	0.0089615	0.0111135	0.0119031	0.0111106	0.0124716	0.010638	0.0114322	0.0135562	0.0127189	0.0119869	0.0135459
67	0.00115961	0.00836379	0.0247128	0.0420239	0.0364669	0.0335383	0.0231486	0.0195018	0.022299	0.0221468	0.0191634	0.0175737	0.0214845	0.0234713	0.0261526	0.0213318	0.023356	0.0244598	0.0214932	0.0205951	0.0191609	0.0156797	0.0177643	0.0183787	0.0172094	0.0140503	0.0165303	0.0168709	0.0153633	0.016887	0.0148073	0.0153327	0.015885	0.0124601	0.0125041	0.0128695	0.0138957	0.0118166	0.0116595	0.0115345	0.0139626	0.0129085	0.0124259	0.0121276	0.0109549	0.0115833	0.0113518	0.0140162	0.012838
68	0.00107451	0.00660768	0.0250489	0.0342248	0.0315305	0.0231219	0.0209206	0.022909	0.01407	0.014683	0.0180028	0.0230063	0.0250167	0.0307148	0.0373419	0.0296785	0.026644	0.0260371	0.0219344	0.0209412	0.0206332	0.0235749	0.0210851	0.0200892	0.0126734	0.0118284	0.0161056	0.0127893	0.0142293	0.0114761	0.0145052	0.0127834	0.0116117	0.00984644	0.0131091	0.0136994	0.0125531	0.0167002	0.0123593	0.0099583	0.0125619	0.0117967	0.0126955	0.0112039	0.012921	0.0126511	0.0112614	0.0135509	0.0119013
69	0.00116737	0.00654427	0.0252366	0.0375164	0.0265728	0.0253037	0.0194442	0.0242951	0.0211169	0.017792	0.0166581	0.0210922	0.0231806	0.0237711	0.0299113	0.0275571	0.0292745	0.0215359	0.0240631	0.0243368	0.0230318	0.0211073	0.0204198	0.0163328	0.017366	0.0180727	0.0148155	0.0149294	0.015958	0.0136037	0.0124908	0.0136513	0.0119724	0.0105344	0.0102422	0.0126073	0.013755	0.0141754	0.0116027	0.00985793	0.0100656	0.00921651	0.00977555	0.0137362	0.0136723	0.0118455	0.0121391	0.0126076	0.010498
70	0.000998416	0.00618496	0.0250995	0.0367178	0.027727	0.01955	0.0176165	0.0214324	0.0163309	0.0197568	0.0143975	0.0227973	0.0259072	0.0284631	0.0315001	0.0280762	0.0268021	0.0222742	0.0256532	0.0243499	0.0186174	0.0186783	0.0228416	0.0177981	0.015073	0.0177807	0.0171248	0.0145175	0.0132956	0.0136378	0.0173815	0.0142786	0.0134877	0.0113499	0.011376	0.01392	0.011741	0.0162632	0.0142423	0.0122908	0.0103799	0.00817336	0.0102191	0.0127037	0.0124791	0.0119367	0.0145861	0.010499	0.0119612
71	0.00123024	0.00798813	0.0250281	0.0230236	0.0391699	0.0387334	0.0317264	0.0266888	0.0224655	0.0245215	0.0162162	0.0141665	0.0201487	0.0188016	0.0206495	0.018119	0.0219065	0.0254176	0.0285037	0.0262006	0.0208086	0.0213959	0.0146848	0.0223055	0.0229873	0.0204872	0.0192608	0.016171	0.0100691	0.0128573	0.0190119	0.0111079	0.0118918	0.0122422	0.00738999	0.0135939	0.00945244	0.00904723	0.0156681	0.0196891	0.0189741	0.0101585	0.0133548	0.00894082	0.00885555	0.00757196	0.0083996	0.0180774	0.0122611
72	0.00121117	0.00921725	0.0205207	0.0270991	0.0335647	0.0277371	0.0251659	0.0209409	0.0247192	0.0219367	0.0239034	0.0332472	0.0216665	0.0202916	0.0275494	0.0258501	0.0173193	0.0192424	0.0229812	0.0263726	0.0289732	0.0199257	0.0186372	0.0119654	0.0168098	0.0209103	0.0168199	0.0123685	0.0106007	0.0136657	0.0140479	0.0102055	0.0131606	0.0115948	0.0136699	0.01114	0.0166778	0.00954516	0.00946416	0.0112067	0.0105483	0.0173764	0.0150625	0.0130031	0.0044276	0.0131751	0.0157365	0.00835393	0.0113886
73	0.00101311	0.00996712	0.0271601	0.0300015	0.0345224	0.0257944	0.0287903	0.0326168	0.026505	0.0292262	0.0209175	0.0300485	0.0250985	0.0250936	0.0268499	0.0211018	0.0198708	0.00935475	0.0196335	0.0199851	0.020967	0.020934	0.0187854	0.0137425	0.0144599	0.0255054	0.0116655	0.0122475	0.0119014	0.00893719	0.0131123	0.0105475	0.011679	0.0117523	0.0134721	0.0123794	0.0138051	0.00922152	0.00699818	0.00684858	0.0107919	0.0152633	0.012554	0.0118328	0.0124114	0.0170058	0.017294	0.0133744	0.00845376
74	0.0010563	0.00860597	0.0300143	0.0501521	0.0455472	0.0322731	0.0320677	0.0265042	0.0223344	0.0238245	0.0244441	0.0216183	0.0318244	0.0336361	0.0286968	0.0256158	0.0186001	0.0132963	0.0145935	0.00923277	0.0129003	0.0176197	0.0189432	0.0148949	0.0135532	0.0250554	0.0132639	0.00967282	0.0139867	0.0122834	0.0121631	0.013322	0.0107	0.0124613	0.0158845	0.0159053	0.0132376	0.0144495	0.0156144	0.010192	0.00809691	0.00900406	0.00928915	0.00741628	0.0110358	0.0129674	0.0139173	0.0127147	0.00588284
75	0.00136572	0.00811138	0.0196075	0.0261756	0.0257692	0.0282549	0.0201941	0.023616	0.0211194	0.0185867	0.0188262	0.0243584	0.0258478	0.0271225	0.0234313	0.0227168	0.0216147	0.0229323	0.0199102	0.0189626	0.0213754	0.0206214	0.0187164	0.0167494	0.0179118	0.0144497	0.0128346	0.0145051	0.0134309	0.0136764	0.0141582	0.0165518	0.0152884	0.0126167	0.0120955	0.0117464	0.0107632	0.011464	0.0117318	0.0120947	0.00999851	0.0120553	0.0141535	0.0148808	0.0150736	0.0130108	0.0145621	0.0134017	0.0121788
76	0.00125363	0.00684929	0.0168281	0.0257336	0.0273734	0.0274044	0.0208946	0.0272356	0.0249467	0.021775	0.0245313	0.0258364	0.0246656	0.0230905	0.0196116	0.0237159	0.02184	0.02006	0.0208811	0.0195431	0.0200823	0.0208571	0.0182456	0.0172658	0.0174045	0.015135	0.0134138	0.0136659	0.0134504	0.0162482	0.0172501	0.015805	0.0115651	0.0120933	0.0135667	0.0131483	0.013322	0.0114893	0.0130136	0.0123313	0.012868	0.0122329	0.012355	0.012605	0.0143528	0.0139732	0.0133324	0.0110678	0.0103868
77	0.00114744	0.00712515	0.0172108	0.0250877	0.0256898	0.0263922	0.0243342	0.0213706	0.0185189	0.0172549	0.0196588	0.0236311	0.0260973	0.0276837	0.0266477	0.022343	0.0221997	0.0222367	0.0205084	0.0209302	0.020659	0.017585	0.0168186	0.0146794	0.0169585	0.0157493	0.0146966	0.0154056	0.0171586	0.0155954	0.0154415	0.0154548	0.0115832	0.0126523	0.0118274	0.0112416	0.0131077	0.0116787	0.0133196	0.0135502	0.0122388	0.0153664	0.0136257	0.0141817	0.0145023	0.0134949	0.0122878	0.0134663	0.0118893
[truncated: 195 more columns]

## Sheet: Fig6b_ext
data number	1=small ADV (success), 2=small (error), 3=large ADV (success), 6=large (error)	R of autocorrelation	peak lag
38	1	0.545904	0.210818	0.00949954	0.0436818
39	1	0.545904	0.210818	0.00949954	0.0436818
25	1	0.507942	0.209364	0.0567995	0.0318636
36	1	0.488156	0.240273	0.00913064	0.0281818
11	1	0.467385	0.238818	0.0326817	0.0281818
35	1	0.452509	0.220273	0.0257824	0.282864
39	1	0.440908	0.237364	0.0102641	0.254455
14	1	0.436237	0.235909	0.038488	0.0315909
15	1	0.431906	0.230091	0.0261989	0.0782273
16	1	0.431632	0.334818	0.0485963	0.0282727
25	1	0.427302	0.195545	0.0332808	0.207182
33	1	0.4155	0.165727	0.0120458	0.0754091
22	1	0.414475	0.206455	0.0281782	0.257045
3	1	0.413966	0.221	0.0412435	0.235364
37	1	0.410196	0.143909	0.0138479	0.141091
39	1	0.410196	0.143909	0.0138479	0.141091
2	1	0.405895	0.276636	0.0427015	0.173045
6	1	0.403402	0.221364	0.0338502	0.166045
25	1	0.40015	0.207182	0.0554968	0.0279091
18	1	0.396809	0.222455	0.0319708	0.259955
38	1	0.393057	0.187909	0.0113078	0.0495909
14	1	0.389352	0.243909	0.0525175	0.243273
34	1	0.387877	0.283545	0.00960314	0.0509091
19	1	0.384926	0.210091	0.0229946	0.269136
36	1	0.382091	0.257727	0.00987548	0.0427727
33	1	0.373428	0.256273	0.0080007	0.1885
37	1	0.369168	0.291545	0.0117026	0.319455
38	1	0.369141	0.273727	0.0100587	0.0385909
25	1	0.367467	0.264273	0.0551901	0.0320909
5	1	0.367221	0.231182	0.0917291	0.269273
6	1	0.367221	0.231182	0.0917291	0.269273
21	1	0.367168	0.221	0.032165	0.226091
25	1	0.364747	0.218091	0.0412199	0.0511818
14	1	0.364215	0.275909	0.0224643	0.2595
15	1	0.364215	0.275909	0.0224643	0.2595
35	1	0.361325	0.224636	0.0091575	0.0736364
38	1	0.36083	0.247909	0.0137395	0.152182
22	1	0.360491	0.243909	0.0404661	0.141545
23	1	0.360491	0.243909	0.0404661	0.141545
37	1	0.360333	0.212636	0.00987362	0.127045
38	1	0.360333	0.212636	0.00987362	0.127045
12	1	0.360084	0.265727	0.0297765	0.0283182
25	1	0.35976	0.236636	0.0321144	0.154409
39	1	0.359308	0.221364	0.00991283	0.0310909
39	1	0.357691	0.241364	0.0122251	0.0502727
37	1	0.354587	0.271182	0.00821559	0.222773
8	1	0.354197	0.240273	0.0546898	0.247636
36	1	0.348841	0.225	0.0113624	0.199318
34	1	0.346771	0.316636	0.00948073	0.163636
37	1	0.346498	0.314818	0.0104846	0.145682
36	1	0.34604	0.239909	0.00864835	0.129636
8	1	0.345365	0.155182	0.0346234	0.0334091
34	1	0.343859	0.248636	0.0140212	0.0372727
37	1	0.343454	0.296273	0.0109224	0.143591
11	1	0.342391	0.193	0.0278868	0.0394545
25	1	0.34195	0.169727	0.0441401	0.124045
14	1	0.340702	0.170818	0.0601524	0.0329545
18	1	0.339478	0.342091	0.0298294	0.0353636
37	1	0.336744	0.293727	0.00877871	0.0760455
38	1	0.336744	0.293727	0.00877871	0.0760455
34	1	0.332035	0.266818	0.00893621	0.0625909
15	1	0.330984	0.292636	0.0406849	0.0480909
20	1	0.330401	0.240636	0.0313517	0.182909
27	1	0.330213	0.230455	0.0441941	0.0725455
26	1	0.329941	0.179909	0.035855	0.221545
37	1	0.328976	0.219182	0.00786911	0.266545
38	1	0.328976	0.219182	0.00786911	0.266545
39	1	0.328976	0.219182	0.00786911	0.266545
18	1	0.328683	0.159182	0.0279364	0.168773
34	1	0.327414	0.301727	0.0109947	0.248045
17	1	0.324134	0.207182	0.0462786	0.205273
18	1	0.323842	0.251545	0.027198	0.194136
4	1	0.323643	0.344273	0.0474057	0.228455
25	1	0.323502	0.289727	0.060246	0.125
10	1	0.322888	0.188273	0.0624468	0.187318
6	1	0.322878	0.0708182	0.0362374	0.240182
18	1	0.322044	0.260636	0.0353108	0.246409
29	1	0.32075	0.202091	0.0378637	0.0324091
31	1	0.32075	0.202091	0.0378637	0.0324091
37	1	0.320169	0.308636	0.0120988	0.0937273
21	1	0.318958	0.223545	0.0240932	0.323136
38	1	0.318709	0.172273	0.0121338	0.0400909
39	1	0.318709	0.172273	0.0121338	0.0400909
32	1	0.318166	0.314091	0.0533567	0.0359091
33	1	0.315912	0.185	0.0107853	0.101682
34	1	0.315912	0.185	0.0107853	0.101682
35	1	0.315786	0.310091	0.00785434	0.0515909
36	1	0.315786	0.310091	0.00785434	0.0515909
35	1	0.315655	0.271545	0.011084	0.0863182
11	1	0.315536	0.287909	0.062761	0.0344091
35	1	0.315213	0.273727	0.011503	0.0326818
39	1	0.315201	0.283182	0.00982089	0.0481818
26	1	0.314386	0.269727	0.0278217	0.0276818
11	1	0.31418	0.245	0.0405895	0.0348636
12	1	0.31418	0.245	0.0405895	0.0348636
25	1	0.313438	0.247545	0.0310435	0.246227
33	1	0.31282	0.207545	0.0115134	0.141818
37	1	0.312635	0.250091	0.0110094	0.107864
39	1	0.312635	0.250091	0.0110094	0.107864
13	1	0.312368	0.215909	0.0244028	0.0409091
23	1	0.311902	0.203545	0.0366515	0.0464545
37	1	0.310192	0.0435455	0.0121667	0.0372727
11	1	0.309572	0.195545	0.0486888	0.222727
12	1	0.309572	0.195545	0.0486888	0.222727
28	1	0.307526	0.255909	0.0348197	0.152
30	1	0.307526	0.255909	0.0348197	0.152
32	1	0.307526	0.255909	0.0348197	0.152
75	1	0.30693	0.029	0.0164361	0.1666
76	1	0.30693	0.029	0.0164361	0.1666
77	1	0.30693	0.029	0.0164361	0.1666
4	1	0.306764	0.291182	0.0513473	0.246091
38	1	0.306155	0.255545	0.00815092	0.0643636
28	1	0.304637	0.325	0.0501096	0.158591
29	1	0.304637	0.325	0.0501096	0.158591
32	1	0.304637	0.325	0.0501096	0.158591
36	1	0.30448	0.326455	0.00706129	0.103227
36	1	0.304435	0.243182	0.00964291	0.0472727
18	1	0.303751	0.313727	0.0355886	0.0518182
5	1	0.303174	0.152273	0.0492948	0.2495
6	1	0.303174	0.152273	0.0492948	0.2495
21	1	0.303005	0.156636	0.0370378	0.279136
35	1	0.302981	0.135545	0.0120588	0.244727
33	1	0.302363	0.257364	0.0112895	0.282455
34	1	0.302363	0.257364	0.0112895	0.282455
21	1	0.302066	0.181	0.0575888	0.0351364
11	1	0.300898	0.244636	0.0374734	0.227364
12	1	0.300898	0.244636	0.0374734	0.227364
36	1	0.300416	0.199909	0.0089518	0.0294545
21	1	0.298811	0.0519091	0.0405421	0.0890455
35	1	0.29837	0.249364	0.0100122	0.130318
36	1	0.29837	0.249364	0.0100122	0.130318
37	1	0.297756	0.179545	0.00904789	0.110136
39	1	0.297756	0.179545	0.00904789	0.110136
14	1	0.297351	0.191182	0.0409337	0.176545
35	1	0.297331	0.191545	0.0118435	0.0679091
28	1	0.296686	0.222455	0.0509384	0.0756818
31	1	0.296686	0.222455	0.0509384	0.0756818
3	1	0.296201	0.230455	0.0243387	0.062
4	1	0.296201	0.230455	0.0243387	0.062
33	1	0.29443	0.262091	0.0100466	0.171591
38	1	0.293644	0.269	0.0117335	0.0301818
39	1	0.293644	0.269	0.0117335	0.0301818
18	1	0.293152	0.308273	0.0424684	0.0407273
7	1	0.292754	0.190455	0.0318252	0.271
8	1	0.292754	0.190455	0.0318252	0.271
39	1	0.289829	0.317727	0.0125622	0.199455
36	1	0.289058	0.278455	0.00724778	0.288364
32	1	0.288858	0.237	0.0370678	0.344227
21	1	0.288528	0.0897273	0.0618135	0.0345
5	1	0.287895	0.0399091	0.0403727	0.233091
6	1	0.287895	0.0399091	0.0403727	0.233091
63	1	0.287807	0.216	0.0180271	0.1126
39	1	0.286583	0.245727	0.0100538	0.157909
21	1	0.284594	0.253	0.0330643	0.0290909
33	1	0.283958	0.283545	0.00973445	0.132773
34	1	0.283958	0.283545	0.00973445	0.132773
10	1	0.283617	0.069	0.064176	0.0488636
33	1	0.282231	0.257727	0.0106166	0.0328182
35	1	0.28216	0.239909	0.0114348	0.180273
29	1	0.281512	0.241	0.0342394	0.0513182
31	1	0.281512	0.241	0.0342394	0.0513182
13	1	0.281353	0.297727	0.0287991	0.333409
26	1	0.2812	0.237727	0.0390298	0.253545
33	1	0.280095	0.230091	0.0091572	0.0597273
9	1	0.279382	0.0751818	0.0630124	0.219227
27	1	0.279039	0.265	0.0382396	0.0323636
33	1	0.277519	0.243182	0.00816313	0.293864
35	1	0.276821	0.316273	0.00921263	0.254273
3	1	0.276788	0.162455	0.044038	0.0275
4	1	0.276788	0.162455	0.044038	0.0275
16	1	0.276521	0.227909	0.0321689	0.192591
27	1	0.275377	0.317	0.0257898	0.146318
11	1	0.275228	0.258091	0.0383384	0.3085
12	1	0.275228	0.258091	0.0383384	0.3085
26	1	0.274054	0.174455	0.0523581	0.213045
16	1	0.27381	0.317364	0.0501318	0.104818
29	1	0.273549	0.121364	0.0306886	0.102091
31	1	0.273549	0.121364	0.0306886	0.102091
14	1	0.272156	0.262455	0.0445725	0.0477727
35	1	0.272147	0.217364	0.00986194	0.0379091
36	1	0.272147	0.217364	0.00986194	0.0379091
9	1	0.27209	0.243182	0.0657387	0.0477273
10	1	0.27209	0.243182	0.0657387	0.0477273
33	1	0.272037	0.263182	0.0115869	0.0353182
34	1	0.272037	0.263182	0.0115869	0.0353182
22	1	0.271589	0.274455	0.0189216	0.196091
11	1	0.270018	0.345727	0.0446473	0.160091
12	1	0.270018	0.345727	0.0446473	0.160091
21	1	0.268859	0.186455	0.0402512	0.0468182
25	1	0.268578	0.124636	0.0439763	0.0375455
36	1	0.268439	0.326818	0.00896132	0.0423636
39	1	0.267974	0.253	0.00962116	0.195955
33	1	0.267579	0.301727	0.0119464	0.0319091
11	1	0.267225	0.309727	0.0580522	0.0575455
12	1	0.267225	0.309727	0.0580522	0.0575455
34	1	0.266163	0.266455	0.0091459	0.236636
3	1	0.266137	0.227182	0.0450749	0.214818
11	1	0.265871	0.266091	0.036777	0.0677727
13	1	0.265337	0.214818	0.0555587	0.0504545
33	1	0.265331	0.250818	0.014712	0.0480455
34	1	0.265331	0.250818	0.014712	0.0480455
33	1	0.264198	0.331182	0.00955421	0.0536364
36	1	0.264197	0.234818	0.0116845	0.0876364
25	1	0.260978	0.204273	0.0338109	0.146045
11	1	0.260279	0.115545	0.0475028	0.0551818
12	1	0.25989	0.254818	0.049526	0.0399091
14	1	0.259676	0.0984545	0.0561323	0.196227
15	1	0.259676	0.0984545	0.0561323	0.196227
18	1	0.259176	0.177364	0.0305668	0.0740455
21	1	0.259008	0.161	0.0293528	0.210909
15	1	0.258435	0.229364	0.0620415	0.0326818
33	1	0.258255	0.265364	0.00840979	0.246227
11	1	0.257937	0.261	0.0330684	0.179227
30	1	0.257694	0.236636	0.0246086	0.279455
35	1	0.257067	0.254091	0.0102236	0.065
36	1	0.257067	0.254091	0.0102236	0.065
37	1	0.256449	0.301	0.00891799	0.0826364
38	1	0.256449	0.301	0.00891799	0.0826364
34	1	0.256197	0.289364	0.00908552	0.0680455
4	1	0.255016	0.259182	0.0384908	0.273455
7	1	0.254972	0.0340909	0.0584699	0.221091
6	1	0.254578	0.211909	0.0478012	0.167591
17	1	0.254507	0.223182	0.033112	0.0940455
38	1	0.254423	0.219182	0.0103866	0.0897727
27	1	0.25346	0.212636	0.0288373	0.0491364
37	1	0.253458	0.0504545	0.0113971	0.0851364
20	1	0.252981	0.116636	0.0355206	0.102591
19	1	0.25187	0.318818	0.0370677	0.0589545
24	1	0.251865	0.210091	0.103629	0.0331364
25	1	0.25153	0.167545	0.0433927	0.102273
4	1	0.251517	0.253	0.0424552	0.284636
9	1	0.250897	0.285364	0.0338529	0.0424091
10	1	0.250897	0.285364	0.0338529	0.0424091
26	1	0.250552	0.161364	0.0393842	0.212864
10	1	0.250519	0.178818	0.0596529	0.211636
21	1	0.250253	0.241	0.0501644	0.0399545
19	1	0.248492	0.197364	0.0399489	0.205909
32	1	0.248231	0.310455	0.0305756	0.249818
20	1	0.248121	0.158091	0.0225456	0.0262727
18	1	0.247698	0.306091	0.0380376	0.0305455
34	1	0.247111	0.159545	0.0128195	0.241273
33	1	0.245348	0.338818	0.0101968	0.138
18	1	0.243744	0.305364	0.0340003	0.0601364
33	1	0.243568	0.332273	0.011475	0.0765
34	1	0.243568	0.332273	0.011475	0.0765
22	1	0.243531	0.217364	0.0296776	0.205136
23	1	0.243531	0.217364	0.0296776	0.205136
24	1	0.243531	0.217364	0.0296776	0.205136
16	1	0.243523	0.279545	0.0361368	0.0738636
29	1	0.243391	0.190455	0.0456781	0.223091
32	1	0.243391	0.190455	0.0456781	0.223091
3	1	0.243264	0.248273	0.0320503	0.221545
27	1	0.242479	0.297	0.043286	0.0443182
21	1	0.242453	0.326091	0.0476969	0.0367727
21	1	0.242011	0.288636	0.0337049	0.0464545
38	1	0.241932	0.315182	0.0103638	0.0433182
39	1	0.241932	0.315182	0.0103638	0.0433182
14	1	0.241819	0.271182	0.0380788	0.0431364
46	1	0.241102	0.173	0.0176769	0.1012
48	1	0.241102	0.173	0.0176769	0.1012
23	1	0.239948	0.301364	0.0351465	0.0918182
20	1	0.239845	0.156636	0.0487481	0.210091
21	1	0.239729	0.223545	0.0413497	0.135182
35	1	0.239004	0.183182	0.00979297	0.176
33	1	0.238867	0.229727	0.00889701	0.296955
9	1	0.238296	0.241364	0.0388249	0.248455
36	1	0.237283	0.315182	0.0137343	0.228455
27	1	0.236804	0.208273	0.0377798	0.191318
18	1	0.236406	0.235545	0.0398416	0.245727
9	1	0.236182	0.159182	0.045721	0.101045
20	1	0.235693	0.274091	0.0201326	0.189773
28	1	0.235474	0.292273	0.0291826	0.2265
30	1	0.235474	0.292273	0.0291826	0.2265
32	1	0.235474	0.292273	0.0291826	0.2265
31	1	0.235281	0.161	0.0548735	0.0686818
33	1	0.23488	0.252273	0.0111333	0.0716818
36	1	0.234559	0.199182	0.00903008	0.194818
38	1	0.234218	0.288636	0.0101089	0.0821818
18	1	0.233976	0.104636	0.0319456	0.0589545
20	1	0.232958	0.210455	0.0213392	0.0699091
23	1	0.232562	0.161364	0.0373387	0.255227
24	1	0.232562	0.161364	0.0373387	0.255227
30	1	0.232521	0.340636	0.0398134	0.143136
3	1	0.231939	0.226091	0.0517226	0.266318
26	1	0.231901	0.318091	0.0295106	0.269818
19	1	0.229764	0.250091	0.0468475	0.0337273
27	1	0.229308	0.190455	0.0334892	0.0338182
40	1	0.228952	0.32	0.0230766	0.0766
41	1	0.228952	0.32	0.0230766	0.0766
42	1	0.228952	0.32	0.0230766	0.0766
20	1	0.228833	0.295909	0.0294468	0.237091
19	1	0.22877	0.337364	0.0419149	0.205455
33	1	0.228567	0.142091	0.0362524	0.0276364
34	1	0.228562	0.249364	0.0086818	0.0299091
33	1	0.228043	0.159182	0.0453307	0.307455
17	1	0.227998	0.214091	0.0329804	0.0844545
30	1	0.227694	0.327182	0.0326102	0.0405455
33	1	0.227622	0.309364	0.00848934	0.0575
34	1	0.227622	0.309364	0.00848934	0.0575
12	1	0.227564	0.269	0.0436972	0.0310455
37	1	0.22688	0.316273	0.0085284	0.103364
38	1	0.22688	0.316273	0.0085284	0.103364
38	1	0.226474	0.182455	0.00833957	0.153591
16	1	0.226377	0.237727	0.0285009	0.159
38	1	0.226374	0.188273	0.0107579	0.028
33	1	0.225875	0.229364	0.0126976	0.127227
36	1	0.225676	0.277727	0.00883619	0.105773
15	1	0.22534	0.221364	0.0282142	0.271591
18	1	0.225174	0.311182	0.0267355	0.295545
4	1	0.224919	0.262091	0.0276941	0.0357273
38	1	0.224688	0.273	0.0103707	0.0676818
26	1	0.224638	0.344636	0.0332379	0.0401364
77	1	0.22458	0.26	0.0179456	0.0268
10	1	0.22454	0.110455	0.0450894	0.269182
12	1	0.224207	0.176273	0.0364353	0.0370455
15	1	0.22386	0.278818	0.038937	0.276864
43	1	0.223714	0.22	0.0151784	0.1436
44	1	0.223714	0.22	0.0151784	0.1436
45	1	0.223714	0.22	0.0151784	0.1436
23	1	0.223517	0.215545	0.0482384	0.0584545
24	1	0.223517	0.215545	0.0482384	0.0584545
25	1	0.22349	0.220636	0.0441285	0.158545
5	1	0.222166	0.264636	0.0398023	0.266409
34	1	0.222054	0.282455	0.00754704	0.163409
9	1	0.221623	0.335909	0.0375995	0.143
36	1	0.221622	0.349	0.00891413	0.0932273
9	1	0.220496	0.0377273	0.0459468	0.0318636
17	1	0.21926	0.332636	0.0373982	0.220091
22	1	0.219142	0.259182	0.0305703	0.191136
23	1	0.219142	0.259182	0.0305703	0.191136
19	1	0.219044	0.300273	0.0491794	0.241955
21	1	0.218996	0.138455	0.0375819	0.105455
6	1	0.218914	0.316636	0.0459942	0.2675
35	1	0.218739	0.0493636	0.00835206	0.0590455
23	1	0.218095	0.305	0.0374029	0.0666364
24	1	0.218095	0.305	0.0374029	0.0666364
11	1	0.217028	0.255182	0.0562102	0.133136
46	1	0.216977	0.295	0.0163596	0.1056
47	1	0.216977	0.295	0.0163596	0.1056
13	1	0.216409	0.188273	0.0421892	0.274682
45	1	0.216088	0.198	0.014415	0.1036
27	1	0.21603	0.195545	0.0303048	0.262136
25	1	0.215941	0.343545	0.0394408	0.0320455
35	1	0.215133	0.269364	0.0116366	0.107273
36	1	0.215133	0.269364	0.0116366	0.107273
18	1	0.214954	0.277	0.0472004	0.0278182
3	1	0.214515	0.0962727	0.0387276	0.221773
13	1	0.214477	0.343182	0.0487434	0.129318
22	1	0.214394	0.312273	0.032069	0.082
14	1	0.214302	0.253727	0.0301002	0.214227
37	1	0.213992	0.154455	0.0097267	0.134591
14	1	0.213224	0.266818	0.0370914	0.088
16	1	0.212849	0.302091	0.0277673	0.0725909
35	1	0.21243	0.235182	0.0147291	0.0625909
33	1	0.212357	0.322818	0.00776229	0.349273
15	1	0.210986	0.162091	0.0447694	0.0381818
38	1	0.210645	0.320636	0.00860902	0.0335
5	1	0.210624	0.263909	0.0448907	0.195773
18	1	0.210179	0.321727	0.0338699	0.190091
4	1	0.210156	0.295909	0.0356964	0.232773
16	1	0.20997	0.261364	0.041785	0.0373182
18	1	0.209891	0.209	0.0255118	0.153682
22	1	0.209846	0.203909	0.0382044	0.126636
30	1	0.20968	0.341727	0.0294637	0.159545
46	1	0.209416	0.296	0.0162328	0.2094
26	1	0.208527	0.324273	0.0369905	0.1915
18	1	0.208382	0.299909	0.0304303	0.0470909
14	1	0.208268	0.260273	0.0602156	0.0342273
18	1	0.208097	0.212636	0.0256067	0.326636
17	1	0.207647	0.245727	0.0330374	0.0448182
25	1	0.207078	0.270455	0.0555681	0.0285
27	1	0.205964	0.300636	0.0257383	0.0931818
11	1	0.205351	0.0559091	0.0428399	0.0673182
12	1	0.205351	0.0559091	0.0428399	0.0673182
24	1	0.205333	0.203545	0.0385572	0.196136
18	1	0.205169	0.295182	0.0229792	0.0631818
28	1	0.20506	0.245364	0.0409968	0.028
29	1	0.20506	0.245364	0.0409968	0.028
28	1	0.204662	0.222818	0.0416295	0.0518636
29	1	0.204662	0.222818	0.0416295	0.0518636
31	1	0.204662	0.222818	0.0416295	0.0518636
9	1	0.204437	0.281727	0.0275803	0.197591
66	1	0.204371	0.211	0.0233717	0.1694
9	1	0.203835	0.187909	0.0541306	0.133136
35	1	0.202225	0.272273	0.0115958	0.260182
36	1	0.202225	0.272273	0.0115958	0.260182
16	1	0.201922	0.250091	0.0493721	0.0290455
12	1	0.201632	0.0504545	0.0446929	0.0410909
39	1	0.201457	0.312636	0.0103746	0.0670909
34	1	0.201323	0.256273	0.00665017	0.114818
5	1	0.201312	0.221727	0.15122	0.272045
9	1	0.201249	0.228273	0.0387058	0.127409
5	1	0.201167	0.259545	0.0493171	0.0323182
16	1	0.200995	0.295909	0.0462809	0.0272273
21	1	0.200952	0.309	0.0495646	0.0355
34	1	0.200562	0.331182	0.0120513	0.0894545
17	1	0.20026	0.225364	0.0251678	0.279727
9	1	0.199685	0.178455	0.0602858	0.122
10	1	0.199685	0.178455	0.0602858	0.122
26	1	0.199596	0.297	0.0274167	0.0612273
24	1	0.199583	0.294091	0.0332599	0.0446818
26	1	0.199389	0.324636	0.0357945	0.205136
31	1	0.199314	0.296636	0.0211443	0.268773
32	1	0.199314	0.296636	0.0211443	0.268773
10	1	0.199309	0.210818	0.0365416	0.213273
37	1	0.199256	0.349727	0.0119618	0.154
1	1	0.199161	0.289	0.0286666	0.213227
19	1	0.199086	0.272273	0.0245702	0.178591
11	1	0.199049	0.339545	0.158904	0.228364
12	1	0.199049	0.339545	0.158904	0.228364
29	1	0.198991	0.251545	0.032679	0.0959091
30	1	0.198991	0.251545	0.032679	0.0959091
32	1	0.198991	0.251545	0.032679	0.0959091
25	1	0.198593	0.320273	0.0986262	0.0308182
36	1	0.198295	0.333364	0.0113892	0.0365455
20	1	0.197719	0.118455	0.0346827	0.234409
27	1	0.197567	0.0671818	0.0219108	0.178727
9	1	0.196896	0.204636	0.0288349	0.202
36	1	0.196754	0.294455	0.00971541	0.0809545
69	1	0.196543	0.274	0.021924	0.0312
11	1	0.196265	0.181364	0.0523553	0.145727
12	1	0.196265	0.181364	0.0523553	0.145727
17	1	0.195781	0.231545	0.0390759	0.04
23	1	0.195691	0.249	0.0393669	0.152227
21	1	0.195656	0.227545	0.038072	0.0340909
9	1	0.19547	0.348636	0.0500716	0.225909
10	1	0.19547	0.348636	0.0500716	0.225909
12	1	0.195467	0.188636	0.0266805	0.136727
14	1	0.195322	0.325727	0.036249	0.144227
25	1	0.195258	0.207545	0.0485475	0.0305
37	1	0.194947	0.303909	0.0100672	0.120227
21	1	0.194905	0.330091	0.0333595	0.2145
33	1	0.194689	0.205364	0.0111449	0.124909
34	1	0.194689	0.205364	0.0111449	0.124909
20	1	0.194163	0.204273	0.0330736	0.0297273
27	1	0.193653	0.0999091	0.0526499	0.0349545
15	1	0.193591	0.251909	0.0322525	0.145
2	1	0.193166	0.263909	0.0320013	0.232182
24	1	0.193074	0.230455	0.0335992	0.145455
16	1	0.192652	0.0577273	0.0432479	0.0616818
15	1	0.192557	0.314818	0.0478572	0.133318
34	1	0.192535	0.311182	0.0129441	0.206818
25	1	0.19201	0.0453636	0.0339158	0.210955
7	1	0.191669	0.195909	0.0528013	0.263045
40	1	0.191587	0.21	0.0147391	0.1178
18	1	0.191397	0.297	0.0325636	0.110182
2	1	0.191371	0.231182	0.0367133	0.205273
35	1	0.191228	0.249364	0.0116026	0.102864
39	1	0.191223	0.166455	0.0166796	0.0386364
9	1	0.190669	0.242091	0.0478507	0.182364
10	1	0.190669	0.242091	0.0478507	0.182364
46	1	0.190467	0.15	0.0246677	0.185
48	1	0.190467	0.15	0.0246677	0.185
75	1	0.190255	0.053	0.0238634	0.0892
35	1	0.189891	0.330091	0.0124634	0.150591
9	1	0.189481	0.215182	0.0342199	0.198636
33	1	0.189407	0.286091	0.0121279	0.0289091
34	1	0.189407	0.286091	0.0121279	0.0289091
28	1	0.189361	0.216636	0.0245771	0.243818
31	1	0.189361	0.216636	0.0245771	0.243818
32	1	0.189361	0.216636	0.0245771	0.243818
39	1	0.18934	0.281364	0.00792326	0.265409
68	1	0.189197	0.318	0.0154496	0.031
69	1	0.189197	0.318	0.0154496	0.031
15	1	0.188532	0.255545	0.0320013	0.200773
18	1	0.188002	0.246818	0.0363364	0.1095
15	1	0.187903	0.231545	0.0412889	0.268545
29	1	0.187595	0.261364	0.0497212	0.107773
35	1	0.187488	0.222091	0.00778145	0.161727
36	1	0.187488	0.222091	0.00778145	0.161727
35	1	0.186935	0.339909	0.0101751	0.0803636
36	1	0.186935	0.339909	0.0101751	0.0803636
9	1	0.186637	0.142091	0.0277086	0.0344545
47	1	0.186366	0.211	0.0123101	0.2022
48	1	0.186366	0.211	0.0123101	0.2022
20	1	0.186222	0.268636	0.0272824	0.0657273
27	1	0.186162	0.173	0.0261122	0.0490909
38	1	0.185995	0.326091	0.00875379	0.257136
6	1	0.185607	0.259182	0.030443	0.252182
1	1	0.185344	0.243545	0.0285644	0.226364
40	1	0.185326	0.345	0.0236926	0.1278
27	1	0.185259	0.279182	0.0201877	0.0970909
37	1	0.184866	0.335545	0.0100771	0.0590909
39	1	0.184866	0.335545	0.0100771	0.0590909
38	1	0.184516	0.284273	0.013602	0.0817273
76	1	0.184278	0.028	0.0154274	0.0442
77	1	0.184278	0.028	0.0154274	0.0442
10	1	0.184243	0.326455	0.0475213	0.230727
65	1	0.183833	0.177	0.020422	0.2288
66	1	0.183833	0.177	0.020422	0.2288
67	1	0.183833	0.177	0.020422	0.2288
22	1	0.183574	0.320636	0.035898	0.0263636
24	1	0.183574	0.320636	0.035898	0.0263636
12	1	0.18349	0.236636	0.0468465	0.309409
38	1	0.18347	0.182091	0.0105581	0.0973182
17	1	0.183419	0.321727	0.0445867	0.183682
10	1	0.182523	0.239182	0.0378406	0.240045
39	1	0.182419	0.315909	0.011922	0.104864
23	1	0.182193	0.281727	0.0352613	0.0388636
24	1	0.182193	0.281727	0.0352613	0.0388636
32	1	0.181829	0.245	0.0552155	0.236545
10	1	0.181775	0.0366364	0.0323864	0.252364
25	1	0.181639	0.162818	0.053515	0.0366818
11	1	0.181509	0.241364	0.0390116	0.0368636
18	1	0.181091	0.147545	0.0408603	0.0294091
68	1	0.180733	0.091	0.0237603	0.0594
69	1	0.180733	0.091	0.0237603	0.0594
11	1	0.180733	0.311182	0.0357593	0.126727
11	1	0.180535	0.287545	0.0427975	0.151682
12	1	0.180535	0.287545	0.0427975	0.151682
34	1	0.180224	0.218091	0.00975854	0.257273
42	1	0.18001	0.173	0.0172611	0.0286
11	1	0.179928	0.0435455	0.0460991	0.289
9	1	0.179793	0.253	0.0659677	0.250182
16	1	0.179609	0.254455	0.043103	0.0670455
75	1	0.179599	0.209	0.018801	0.0256
21	1	0.179391	0.191909	0.0521937	0.128455
27	1	0.179254	0.293727	0.0215217	0.100091
34	1	0.179059	0.278818	0.00893105	0.0995909
11	1	0.178925	0.271182	0.0583251	0.0352273
12	1	0.178925	0.271182	0.0583251	0.0352273
19	1	0.178866	0.323545	0.0345431	0.0601818
17	1	0.178767	0.252636	0.0516644	0.0338636
37	1	0.178636	0.191909	0.0106456	0.0731364
24	1	0.178286	0.313727	0.0324918	0.0859091
21	1	0.17786	0.298455	0.033863	0.186864
10	1	0.177694	0.346091	0.053676	0.181955
17	1	0.177578	0.288273	0.038323	0.0345455
18	1	0.177404	0.187182	0.0260128	0.233455
26	1	0.177306	0.178091	0.0319747	0.269864
27	1	0.177271	0.232636	0.0291191	0.116364
19	1	0.176104	0.255909	0.0447151	0.243409
51	1	0.176039	0.092	0.0176587	0.0776
28	1	0.175972	0.193	0.0556253	0.033
31	1	0.175972	0.193	0.0556253	0.033
28	1	0.17575	0.191182	0.0358725	0.118909
31	1	0.17575	0.191182	0.0358725	0.118909
75	1	0.175719	0.03	0.0145367	0.2606
9	1	0.175596	0.156636	0.0641409	0.180227
5	1	0.175145	0.213727	0.272375	0.223818
26	1	0.175007	0.243909	0.0318874	0.235773
11	1	0.174879	0.295182	0.0455475	0.0408182
12	1	0.174879	0.295182	0.0455475	0.0408182
25	1	0.174667	0.314455	0.0488221	0.0285
28	1	0.174437	0.261	0.0401707	0.0675
17	1	0.17435	0.247182	0.0458518	0.0330909
36	1	0.174308	0.238818	0.0140128	0.0602273
14	1	0.174254	0.344273	0.0299852	0.156727
15	1	0.174254	0.344273	0.0299852	0.156727
37	1	0.173847	0.215909	0.00979191	0.100864
2	1	0.173398	0.223182	0.044605	0.237136
37	1	0.173015	0.237364	0.0093727	0.178409
38	1	0.173015	0.237364	0.0093727	0.178409
14	1	0.172457	0.319545	0.0299466	0.226409
37	1	0.172331	0.219545	0.00827639	0.274682
39	1	0.172331	0.219545	0.00827639	0.274682
10	1	0.172154	0.213364	0.0417576	0.0475455
43	1	0.171875	0.168	0.0160351	0.1544
72	1	0.171633	0.171	0.0161847	0.1092
74	1	0.171633	0.171	0.0161847	0.1092
21	1	0.171011	0.164636	0.0323042	0.0966364
20	1	0.170663	0.176273	0.0304547	0.0676364
77	1	0.170592	0.207	0.0193687	0.0772
15	1	0.170277	0.116273	0.0331229	0.0607273
64	1	0.169753	0.264	0.0238893	0.0484
65	1	0.169753	0.264	0.0238893	0.0484
66	1	0.169753	0.264	0.0238893	0.0484
67	1	0.169753	0.264	0.0238893	0.0484
23	1	0.169561	0.337364	0.029416	0.190455
24	1	0.169561	0.337364	0.029416	0.190455
10	1	0.169402	0.314091	0.0389859	0.273136
42	1	0.169393	0.211	0.0183276	0.1882
7	1	0.16931	0.232636	0.0456811	0.243273
72	1	0.16928	0.032	0.016908	0.1916
74	1	0.16928	0.032	0.016908	0.1916
27	1	0.169263	0.299182	0.030073	0.0302727
21	1	0.169185	0.315909	0.0304264	0.0504091
52	1	0.169176	0.235	0.0175243	0.1246
28	1	0.169174	0.295182	0.0405862	0.119318
29	1	0.169174	0.295182	0.0405862	0.119318
30	1	0.169174	0.295182	0.0405862	0.119318
21	1	0.168587	0.298455	0.0382611	0.0403182
35	1	0.16851	0.311909	0.0103256	0.0714545
38	1	0.168463	0.304273	0.00783481	0.178455
30	1	0.16789	0.0777273	0.0738712	0.0310909
31	1	0.16789	0.0777273	0.0738712	0.0310909
32	1	0.16789	0.0777273	0.0738712	0.0310909
35	1	0.167478	0.288636	0.00951624	0.0414091
21	1	0.167369	0.210091	0.0432298	0.121591
71	1	0.167177	0.342	0.0258321	0.035
33	1	0.166876	0.345727	0.0124453	0.0920909
30	1	0.166736	0.310818	0.0257329	0.0472273
31	1	0.166736	0.310818	0.0257329	0.0472273
39	1	0.166641	0.232636	0.0109456	0.194227
18	1	0.166625	0.268273	0.0281128	0.0267273
22	1	0.166338	0.236636	0.0316292	0.0879545
10	1	0.166102	0.0406364	0.0306973	0.283409
10	1	0.165959	0.235545	0.0309534	0.206909
68	1	0.165929	0.274	0.0136155	0.1712
70	1	0.165929	0.274	0.0136155	0.1712
63	1	0.165698	0.232	0.0117337	0.2778
33	1	0.165597	0.223182	0.0114286	0.255091
64	1	0.165386	0.164	0.0142648	0.1436
66	1	0.165386	0.164	0.0142648	0.1436
35	1	0.165382	0.321727	0.0094856	0.0255455
75	1	0.165277	0.03	0.0212639	0.0994
36	1	0.165216	0.254091	0.00817908	0.251364
6	1	0.164913	0.304273	0.0422168	0.185773
5	1	0.164674	0.306091	0.0287805	0.238182
9	1	0.164592	0.263182	0.0470809	0.224909
19	1	0.164339	0.0500909	0.0468768	0.206273
71	1	0.164122	0.226	0.0170424	0.0276
28	1	0.16406	0.270091	0.0318564	0.0257727
25	1	0.163942	0.0613636	0.0630071	0.169591
28	1	0.163901	0.189	0.0304644	0.0382273
30	1	0.163901	0.189	0.0304644	0.0382273
31	1	0.163901	0.189	0.0304644	0.0382273
16	1	0.163718	0.243182	0.0404414	0.0346818
38	1	0.163343	0.302455	0.00657418	0.216318
14	1	0.163309	0.346091	0.0446363	0.0445455
9	1	0.16294	0.214455	0.0345501	0.259091
10	1	0.16294	0.214455	0.0345501	0.259091
29	1	0.162929	0.338091	0.0333446	0.113182
30	1	0.162929	0.338091	0.0333446	0.113182
31	1	0.162929	0.338091	0.0333446	0.113182
32	1	0.162929	0.338091	0.0333446	0.113182
28	1	0.162405	0.248636	0.034595	0.142727
30	1	0.162405	0.248636	0.034595	0.142727
73	1	0.162226	0.255	0.0177388	0.1988
32	1	0.161482	0.163182	0.0379398	0.307364
69	1	0.161346	0.319	0.0196166	0.1598
18	1	0.161325	0.297	0.0336145	0.207364
14	1	0.1609	0.278091	0.0382896	0.231545
41	1	0.16058	0.26	0.0232764	0.0726
13	1	0.16045	0.269364	0.0386018	0.238136
29	1	0.160022	0.269	0.0309097	0.0793636
30	1	0.160022	0.269	0.0309097	0.0793636
77	1	0.159734	0.175	0.0211557	0.0496
68	1	0.159717	0.192	0.016631	0.0444
70	1	0.159717	0.192	0.016631	0.0444
52	1	0.159606	0.286	0.0192083	0.314
10	1	0.159558	0.108636	0.0348423	0.228455
38	1	0.159558	0.214091	0.0103695	0.117182
51	1	0.159523	0.297	0.0144077	0.2028
35	1	0.159462	0.270818	0.00915886	0.217
9	1	0.159149	0.114455	0.0435353	0.269045
10	1	0.159149	0.114455	0.0435353	0.269045
20	1	0.159091	0.229727	0.0272536	0.257318
10	1	0.159055	0.323182	0.0711926	0.264409
9	1	0.158972	0.342818	0.0778604	0.0426818
10	1	0.158972	0.342818	0.0778604	0.0426818
30	1	0.158953	0.239909	0.0431668	0.156091
32	1	0.158953	0.239909	0.0431668	0.156091
77	1	0.158901	0.033	0.0160616	0.2086
20	1	0.15872	0.212636	0.027595	0.325273
39	1	0.158656	0.339182	0.00833555	0.0808182
24	1	0.158387	0.161727	0.0512784	0.0307273
33	1	0.158362	0.337364	0.0133087	0.0915455
34	1	0.158362	0.337364	0.0133087	0.0915455
9	1	0.158307	0.125	0.0437892	0.218227
37	1	0.158299	0.193727	0.0102665	0.141955
39	1	0.158299	0.193727	0.0102665	0.141955
52	1	0.157779	0.125	0.0246272	0.0954
74	1	0.157736	0.256	0.0132016	0.0918
34	1	0.157371	0.218455	0.0105697	0.155045
9	1	0.157364	0.240273	0.0715022	0.048
10	1	0.157364	0.240273	0.0715022	0.048
17	1	0.157215	0.342818	0.0320518	0.275636
33	1	0.157129	0.332636	0.0115347	0.175136
34	1	0.157129	0.332636	0.0115347	0.175136
18	1	0.15689	0.295182	0.0281255	0.269773
35	1	0.156861	0.143545	0.00976493	0.0925909
36	1	0.156861	0.143545	0.00976493	0.0925909
20	1	0.156678	0.342455	0.0318993	0.0906818
23	1	0.156516	0.0453636	0.0200797	0.216455
49	1	0.156304	0.303	0.0174251	0.0262
63	1	0.156082	0.206	0.0136778	0.0874
20	1	0.155967	0.213	0.041861	0.0374545
10	1	0.15589	0.195909	0.0430131	0.0803182
25	1	0.155824	0.258455	0.0338904	0.0810455
23	1	0.155392	0.237	0.0388239	0.330455
52	1	0.155094	0.309	0.0144762	0.0266
10	1	0.155008	0.210091	0.0691569	0.0430455
37	1	0.154852	0.295909	0.00902219	0.208955
68	1	0.154831	0.261	0.0207191	0.1342
33	1	0.154573	0.211909	0.0111133	0.271818
20	1	0.154481	0.0951818	0.0325056	0.0356364
12	1	0.154362	0.323909	0.0368312	0.271773
11	1	0.154056	0.176273	0.0415394	0.0268182
37	1	0.153893	0.246091	0.0110976	0.0829091
39	1	0.153893	0.246091	0.0110976	0.0829091
16	1	0.153695	0.268636	0.0380347	0.0931364
64	1	0.153563	0.032	0.0192547	0.3158
65	1	0.153563	0.032	0.0192547	0.3158
66	1	0.153563	0.032	0.0192547	0.3158
67	1	0.153563	0.032	0.0192547	0.3158
10	1	0.153505	0.0999091	0.0562934	0.111455
13	1	0.152869	0.308273	0.0369623	0.250773
6	1	0.152824	0.242455	0.0570097	0.274591
14	1	0.152794	0.173	0.0555495	0.0375
75	1	0.15241	0.041	0.0160657	0.1392
44	1	0.152261	0.044	0.0134715	0.1578
33	1	0.152258	0.203545	0.0093047	0.208727
36	1	0.151964	0.317	0.00659516	0.223136
75	1	0.151845	0.207	0.0178772	0.202
76	1	0.151845	0.207	0.0178772	0.202
19	1	0.151208	0.257364	0.0443257	0.0435455
38	1	0.150644	0.281727	0.0127793	0.0735
10	1	0.150541	0.299545	0.0390773	0.183545
27	1	0.150414	0.159545	0.0274176	0.0518182
19	1	0.150027	0.330818	0.0496814	0.0317727
28	1	0.150023	0.305727	0.0348405	0.0343636
31	1	0.150023	0.305727	0.0348405	0.0343636
28	1	0.149872	0.320273	0.0357159	0.169682
29	1	0.149872	0.320273	0.0357159	0.169682
15	1	0.149838	0.171909	0.0313836	0.134682
45	1	0.149763	0.102	0.0152444	0.0862
23	1	0.149751	0.226818	0.0258778	0.316591
11	1	0.149667	0.294818	0.0327216	0.0250909
12	1	0.149667	0.294818	0.0327216	0.0250909
36	1	0.149362	0.319182	0.00818709	0.0396818
8	1	0.148973	0.179909	0.0416003	0.249364
10	1	0.148232	0.0828182	0.0504232	0.0475455
47	1	0.14801	0.159	0.0232145	0.0382
19	1	0.147788	0.119182	0.0530103	0.0459091
9	1	0.147764	0.170091	0.0481574	0.0423182
35	1	0.147607	0.135182	0.0125799	0.103045
36	1	0.147607	0.135182	0.0125799	0.103045
22	1	0.147593	0.282455	0.0384938	0.0495
5	1	0.147553	0.195909	0.0515565	0.233136
22	1	0.147207	0.124273	0.0331051	0.0440909
38	1	0.146865	0.239909	0.0108501	0.108045
21	1	0.146594	0.235545	0.054398	0.0434545
36	1	0.145414	0.249	0.00712488	0.0757273
40	1	0.145191	0.218	0.0125871	0.0888
42	1	0.145191	0.218	0.0125871	0.0888
35	1	0.144996	0.135182	0.0115851	0.110818
36	1	0.144996	0.135182	0.0115851	0.110818
70	1	0.144411	0.309	0.0240713	0.1036
23	1	0.144278	0.225364	0.0253428	0.142773
26	1	0.144147	0.329	0.0289006	0.130045
52	1	0.143726	0.222	0.0180234	0.034
19	1	0.143557	0.332636	0.0322618	0.0635
63	1	0.143327	0.208	0.0179985	0.1184
33	1	0.143275	0.223545	0.00993958	0.293591
34	1	0.143275	0.223545	0.00993958	0.293591
38	1	0.14325	0.236636	0.00721113	0.1725
3	1	0.143116	0.216273	0.095188	0.265318
4	1	0.143116	0.216273	0.095188	0.265318
28	1	0.142788	0.283545	0.049295	0.202864
29	1	0.142788	0.283545	0.049295	0.202864
31	1	0.142788	0.283545	0.049295	0.202864
75	1	0.142112	0.273	0.0155088	0.0452
9	1	0.14194	0.203545	0.0460742	0.107227
57	1	0.141917	0.117	0.0163693	0.0262
23	1	0.141663	0.283182	0.0364402	0.123
18	1	0.141506	0.163545	0.0388102	0.196318
21	1	0.141483	0.0413636	0.0235946	0.295727
22	1	0.141127	0.151182	0.0297074	0.112182
48	1	0.141101	0.251	0.0160648	0.18
48	1	0.140965	0.157	0.0154926	0.1834
22	1	0.140716	0.234455	0.0302428	0.104636
16	1	0.140534	0.302818	0.0357182	0.0332727
38	1	0.140289	0.332273	0.0116205	0.131227
33	1	0.1402	0.152636	0.0111484	0.0290455
36	1	0.140181	0.249	0.00818397	0.166455
46	1	0.140132	0.332	0.0177375	0.028
47	1	0.140132	0.332	0.0177375	0.028
48	1	0.140132	0.332	0.0177375	0.028
61	1	0.139827	0.347	0.017734	0.2826
62	1	0.139827	0.347	0.017734	0.2826
41	1	0.139407	0.235	0.0154498	0.2958
41	1	0.13925	0.227	0.0210907	0.028
46	1	0.1392	0.3	0.0146584	0.2588
34	1	0.138901	0.259545	0.0114919	0.241955
13	1	0.138218	0.339545	0.0283038	0.1735
20	1	0.13804	0.270818	0.0420243	0.191227
49	1	0.137924	0.182	0.0165888	0.0858
2	1	0.137754	0.216273	0.0521872	0.221545
40	1	0.137686	0.081	0.0176115	0.0878
41	1	0.137686	0.081	0.0176115	0.0878
31	1	0.137427	0.194455	0.0313722	0.202455
32	1	0.137427	0.194455	0.0313722	0.202455
63	1	0.137344	0.323	0.0142937	0.198
30	1	0.137062	0.138091	0.0541343	0.0258636
31	1	0.137062	0.138091	0.0541343	0.0258636
3	1	0.136811	0.231182	0.045999	0.346136
27	1	0.135801	0.287182	0.0259953	0.0918636
63	1	0.135731	0.343	0.0182145	0.2064
13	1	0.13573	0.227909	0.0383804	0.183818
21	1	0.135699	0.212273	0.0314918	0.0682273
27	1	0.13563	0.253	0.0223848	0.263091
3	1	0.135389	0.247909	0.0370617	0.0319545
41	1	0.135258	0.321	0.0152611	0.0256
42	1	0.135258	0.321	0.0152611	0.0256
62	1	0.135257	0.202	0.0172819	0.0516
65	1	0.134879	0.242	0.0150837	0.1364
67	1	0.134798	0.232	0.0238127	0.0746
19	1	0.134783	0.311545	0.0298725	0.2595
77	1	0.134434	0.028	0.0174913	0.2096
38	1	0.134366	0.173727	0.0109944	0.0828636
21	1	0.134254	0.179545	0.0262481	0.218909
44	1	0.133364	0.261	0.0207764	0.0388
45	1	0.133364	0.261	0.0207764	0.0388
37	1	0.133339	0.254455	0.00968298	0.102909
33	1	0.133247	0.252636	0.00721027	0.0387273
34	1	0.13314	0.209	0.0119546	0.0412727
18	1	0.132928	0.297727	0.0337488	0.0264545
5	1	0.132825	0.222455	0.0514812	0.0655
6	1	0.132825	0.222455	0.0514812	0.0655
21	1	0.132756	0.327182	0.0344888	0.283955
20	1	0.132602	0.0671818	0.0296525	0.198955
69	1	0.132552	0.132	0.0189595	0.2098
53	1	0.132501	0.052	0.0121735	0.2026
55	1	0.132501	0.052	0.0121735	0.2026
61	1	0.132443	0.173	0.0164129	0.0658
12	1	0.132056	0.228636	0.0425518	0.239636
9	1	0.131861	0.321	0.0411283	0.222682
44	1	0.131768	0.041	0.0157695	0.2312
75	1	0.131587	0.053	0.013122	0.0516
21	1	0.131166	0.319545	0.0306784	0.340955
73	1	0.130666	0.269	0.0205167	0.1486
17	1	0.130554	0.232273	0.0324786	0.129045
65	1	0.130236	0.33	0.0174579	0.0556
71	1	0.130126	0.198	0.0221644	0.0886
76	1	0.130089	0.169	0.0110848	0.0758
35	1	0.129986	0.229364	0.0091465	0.105
49	1	0.129949	0.217	0.0193683	0.1128
23	1	0.129707	0.215182	0.0328927	0.173318
68	1	0.129395	0.12	0.0157544	0.0292
70	1	0.129395	0.12	0.0157544	0.0292
26	1	0.129169	0.183545	0.0366567	0.0699091
41	1	0.129099	0.078	0.0241794	0.0914
76	1	0.128248	0.027	0.014117	0.2674
77	1	0.128248	0.027	0.014117	0.2674
54	1	0.128236	0.226	0.0179077	0.2246
55	1	0.128236	0.226	0.0179077	0.2246
3	1	0.127909	0.269	0.0882698	0.2445
35	1	0.127907	0.319909	0.00813964	0.325318
36	1	0.127886	0.171909	0.0143207	0.0485909
28	1	0.12772	0.230091	0.0416989	0.0254545
29	1	0.12772	0.230091	0.0416989	0.0254545
31	1	0.12772	0.230091	0.0416989	0.0254545
32	1	0.12772	0.230091	0.0416989	0.0254545
39	1	0.127612	0.193727	0.00852141	0.235864
29	1	0.127578	0.281727	0.0336258	0.0410909
30	1	0.127578	0.281727	0.0336258	0.0410909
12	1	0.127279	0.230818	0.0399128	0.258364
29	1	0.127213	0.200636	0.0411075	0.1505
31	1	0.127213	0.200636	0.0411075	0.1505
32	1	0.127213	0.200636	0.0411075	0.1505
47	1	0.127198	0.255	0.0176508	0.0642
76	1	0.127091	0.327	0.0165869	0.0512
77	1	0.127091	0.327	0.0165869	0.0512
17	1	0.126977	0.0973636	0.0425752	0.104
52	1	0.12681	0.057	0.0159713	0.0716
17	1	0.126587	0.321	0.0343911	0.230182
20	1	0.126538	0.349727	0.0442021	0.0315455
62	1	0.126453	0.273	0.0271881	0.0602
24	1	0.125231	0.270455	0.0342278	0.154955
30	1	0.125141	0.246455	0.0319992	0.183227
16	1	0.124997	0.347909	0.0321121	0.143273
5	1	0.124867	0.194455	0.0349672	0.286864
22	1	0.124511	0.310091	0.0454421	0.0775909
23	1	0.124511	0.310091	0.0454421	0.0775909
24	1	0.124511	0.310091	0.0454421	0.0775909
16	1	0.124317	0.182455	0.0537969	0.0713182
68	1	0.124035	0.14	0.0240281	0.0374
70	1	0.124035	0.14	0.0240281	0.0374
22	1	0.123865	0.205364	0.041556	0.0344091
1	1	0.123803	0.245	0.0209114	0.244955
11	1	0.123774	0.315182	0.0588159	0.0754091
5	1	0.12376	0.191182	0.078661	0.0486818
26	1	0.123644	0.262455	0.041937	0.107636
53	1	0.123329	0.05	0.0166733	0.2276
54	1	0.123329	0.05	0.0166733	0.2276
55	1	0.123329	0.05	0.0166733	0.2276
28	1	0.123239	0.238818	0.0302189	0.120545
30	1	0.123239	0.238818	0.0302189	0.120545
32	1	0.123239	0.238818	0.0302189	0.120545
26	1	0.123085	0.229364	0.0303923	0.0466364
33	1	0.123061	0.296636	0.00825847	0.0979545
9	1	0.123006	0.235182	0.0386913	0.127591
41	1	0.122395	0.16	0.0178793	0.347
23	1	0.122206	0.292273	0.0422405	0.0292273
19	1	0.121608	0.155909	0.0358806	0.276545
30	1	0.121448	0.328273	0.0288178	0.0868636
27	1	0.121091	0.218818	0.0351706	0.0586818
19	1	0.120853	0.326091	0.0274777	0.230818
21	1	0.120587	0.330091	0.0304384	0.0397727
51	1	0.120347	0.168	0.0203754	0.1172
13	1	0.120296	0.335909	0.0522529	0.112091
69	1	0.120244	0.306	0.0287895	0.1104
70	1	0.120244	0.306	0.0287895	0.1104
39	1	0.120186	0.274455	0.0131862	0.0450909
43	1	0.119899	0.226	0.0216294	0.1204
44	1	0.119899	0.226	0.0216294	0.1204
28	1	0.119607	0.234091	0.0521911	0.104273
4	1	0.119538	0.279182	0.0447478	0.2605
15	1	0.119537	0.317727	0.0230345	0.230955
42	1	0.119155	0.217	0.0198222	0.0282
51	1	0.119154	0.247	0.0159292	0.028
21	1	0.11897	0.218818	0.0265756	0.330909
34	1	0.118719	0.264273	0.00990112	0.104818
14	1	0.118606	0.234818	0.0342944	0.157045
68	1	0.118542	0.228	0.0180261	0.0672
69	1	0.118542	0.228	0.0180261	0.0672
70	1	0.118542	0.228	0.0180261	0.0672
37	1	0.118455	0.346818	0.00936521	0.117
38	1	0.118455	0.346818	0.00936521	0.117
27	1	0.117963	0.281727	0.0316062	0.221318
49	1	0.117818	0.167	0.016572	0.0512
19	1	0.117562	0.286818	0.0419119	0.208636
73	1	0.117038	0.232	0.0210065	0.055
74	1	0.117038	0.232	0.0210065	0.055
47	1	0.116782	0.301	0.0215288	0.0988
76	1	0.116755	0.229	0.0167984	0.176
7	1	0.116658	0.227182	0.0396526	0.235136
8	1	0.116658	0.227182	0.0396526	0.235136
43	1	0.116396	0.206	0.0202197	0.1288
45	1	0.116396	0.206	0.0202197	0.1288
50	1	0.115755	0.185	0.0158786	0.0636
25	1	0.115602	0.310818	0.0485863	0.0260909
50	1	0.115187	0.141	0.0220382	0.1618
52	1	0.114847	0.206	0.0131526	0.2038
35	1	0.114734	0.195909	0.00778018	0.0903636
74	1	0.114711	0.279	0.0122224	0.1856
64	1	0.114651	0.224	0.0151033	0.063
57	1	0.114632	0.038	0.0132747	0.1766
20	1	0.114545	0.293727	0.052239	0.0398182
3	1	0.114201	0.339909	0.0375219	0.228
4	1	0.114201	0.339909	0.0375219	0.228
77	1	0.114009	0.337	0.0153847	0.2984
64	1	0.113962	0.163	0.0123775	0.165
65	1	0.113962	0.163	0.0123775	0.165
66	1	0.113962	0.163	0.0123775	0.165
11	1	0.11395	0.342091	0.0365805	0.197318
77	1	0.113937	0.156	0.0152182	0.1638
53	1	0.113436	0.265	0.0201521	0.0258
25	1	0.113324	0.274091	0.0404792	0.132364
51	1	0.113239	0.076	0.0192831	0.1804
35	1	0.113136	0.299545	0.0118627	0.0519091
63	1	0.112781	0.259	0.019904	0.037
27	1	0.112711	0.323909	0.0271328	0.163909
40	1	0.112705	0.174	0.0191133	0.0324
42	1	0.112705	0.174	0.0191133	0.0324
73	1	0.112672	0.209	0.0235261	0.0664
33	1	0.112626	0.338455	0.0149796	0.0993636
34	1	0.112626	0.338455	0.0149796	0.0993636
34	1	0.112351	0.296636	0.0109755	0.193091
47	1	0.112345	0.049	0.0150248	0.3124
40	1	0.111952	0.314	0.0216093	0.0346
14	1	0.1118	0.193364	0.0571576	0.0386818
41	1	0.111693	0.208	0.0162379	0.0358
54	1	0.111574	0.325	0.0195809	0.1674
72	1	0.111523	0.342	0.0145999	0.0992
29	1	0.111143	0.310091	0.0420518	0.0418182
31	1	0.110739	0.341364	0.0380782	0.128818
33	1	0.110417	0.249364	0.00846538	0.175727
34	1	0.110417	0.249364	0.00846538	0.175727
63	1	0.110312	0.273	0.02258	0.073
34	1	0.11003	0.168273	0.0115266	0.102045
37	1	0.109894	0.303182	0.0462441	0.0271818
39	1	0.109894	0.303182	0.0462441	0.0271818
11	1	0.109635	0.181	0.0396915	0.348727
37	1	0.109354	0.218091	0.0104029	0.133409
39	1	0.109031	0.318818	0.00926105	0.119
53	1	0.108674	0.303	0.0187515	0.0568
35	1	0.108476	0.337364	0.00695694	0.110864
61	1	0.108391	0.249	0.0242087	0.1192
67	1	0.10821	0.14	0.0167374	0.0294
60	1	0.108129	0.063	0.0205074	0.0256
61	1	0.108129	0.063	0.0205074	0.0256
10	1	0.108079	0.0751818	0.0527245	0.248727
60	1	0.107935	0.156	0.0222657	0.0264
62	1	0.107935	0.156	0.0222657	0.0264
17	1	0.10784	0.154455	0.0269669	0.0345
55	1	0.107527	0.345	0.0140906	0.1468
64	1	0.107402	0.16	0.0247228	0.0608
66	1	0.107402	0.16	0.0247228	0.0608
19	1	0.107284	0.199182	0.0522992	0.0648636
13	1	0.107248	0.209727	0.0379783	0.116636
37	1	0.106999	0.300273	0.0115165	0.0416364
38	1	0.106999	0.300273	0.0115165	0.0416364
13	1	0.106657	0.304636	0.0355364	0.0697727
12	1	0.106262	0.198091	0.0401006	0.0652273
25	1	0.105692	0.289364	0.0492657	0.294
16	1	0.105536	0.249727	0.0303772	0.165227
12	1	0.105097	0.136273	0.0388694	0.0706364
51	1	0.105044	0.266	0.0133411	0.0828
66	1	0.105009	0.199	0.0169526	0.1968
9	1	0.104462	0.262455	0.0527274	0.0401818
51	1	0.104408	0.044	0.022244	0.0326
52	1	0.104408	0.044	0.022244	0.0326
15	1	0.104057	0.218091	0.0329593	0.143045
56	1	0.103888	0.287	0.0255235	0.2108
57	1	0.103888	0.287	0.0255235	0.2108
21	1	0.103482	0.195909	0.0585096	0.127591
21	1	0.103365	0.157727	0.0254315	0.0368636
14	1	0.102876	0.299909	0.04792	0.257227
15	1	0.102876	0.299909	0.04792	0.257227
76	1	0.102832	0.273	0.0173839	0.2336
77	1	0.102832	0.273	0.0173839	0.2336
63	1	0.102707	0.302	0.0135703	0.1416
47	1	0.102575	0.237	0.0241978	0.0544
31	1	0.102476	0.293727	0.027139	0.0500909
69	1	0.102421	0.265	0.0220995	0.052
18	1	0.102302	0.249727	0.0471726	0.136818
18	1	0.102101	0.204273	0.0272163	0.182318
77	1	0.101862	0.028	0.0119879	0.0912
9	1	0.101698	0.187545	0.0766949	0.0916364
34	1	0.101638	0.230818	0.00935258	0.0608636
76	1	0.10162	0.065	0.0151999	0.0398
59	1	0.101369	0.243	0.0219032	0.0602
66	1	0.101214	0.341	0.0141603	0.0302
67	1	0.101214	0.341	0.0141603	0.0302
53	1	0.100741	0.263	0.0132482	0.0318
40	1	0.100732	0.295	0.0158159	0.2734
42	1	0.100732	0.295	0.0158159	0.2734
64	1	0.100632	0.147	0.0171876	0.0492
12	1	0.100398	0.102455	0.041257	0.287591
61	1	0.100068	0.257	0.0150593	0.1824
76	1	0.100057	0.045	0.0178431	0.0854
29	1	0.0999059	0.324636	0.036631	0.261636
32	1	0.0999059	0.324636	0.036631	0.261636
25	1	0.0997312	0.325727	0.0506421	0.272955
50	1	0.0997238	0.246	0.0160893	0.0882
40	1	0.099407	0.032	0.0190543	0.1204
67	1	0.0989277	0.069	0.0221108	0.031
9	1	0.0987361	0.288636	0.0406801	0.322636
64	1	0.098591	0.25	0.0159229	0.1096
67	1	0.098591	0.25	0.0159229	0.1096
9	1	0.0985396	0.205364	0.0373359	0.0655
66	1	0.0982552	0.256	0.0244496	0.0254
10	1	0.0981386	0.336636	0.0539678	0.240273
16	1	0.0978385	0.0417273	0.0630778	0.0270455
20	1	0.097612	0.214455	0.032766	0.0686818
28	1	0.0975108	0.109727	0.041298	0.0497727
30	1	0.0975108	0.109727	0.041298	0.0497727
32	1	0.0975108	0.109727	0.041298	0.0497727
16	1	0.097486	0.305364	0.0279614	0.0419545
13	1	0.0973991	0.285	0.0346823	0.278636
40	1	0.0973538	0.259	0.0199198	0.0936
41	1	0.0973538	0.259	0.0199198	0.0936
56	1	0.0973096	0.029	0.0171455	0.0352
9	1	0.096635	0.209364	0.0693488	0.0483182
10	1	0.096635	0.209364	0.0693488	0.0483182
21	1	0.0957803	0.237364	0.054601	0.0772273
22	1	0.0956453	0.145364	0.0387577	0.0281364
24	1	0.0956453	0.145364	0.0387577	0.0281364
33	1	0.0955862	0.103182	0.00936956	0.0356818
34	1	0.0955862	0.103182	0.00936956	0.0356818
7	1	0.0954385	0.143545	0.0344771	0.303818
8	1	0.0954385	0.143545	0.0344771	0.303818
52	1	0.0951909	0.045	0.0134492	0.1104
48	1	0.0950994	0.222	0.0171888	0.034
72	1	0.0950541	0.2	0.0175789	0.0326
73	1	0.0950541	0.2	0.0175789	0.0326
75	1	0.0949136	0.304	0.0181697	0.0532
77	1	0.0949136	0.304	0.0181697	0.0532
63	1	0.0948548	0.208	0.0218991	0.1394
67	1	0.0944136	0.303	0.0155691	0.106
42	1	0.0942729	0.311	0.0189897	0.0408
75	1	0.0942381	0.034	0.015968	0.028
77	1	0.0942381	0.034	0.015968	0.028
6	1	0.0940739	0.343545	0.033389	0.255591
59	1	0.0939777	0.048	0.0194206	0.1566
60	1	0.0939777	0.048	0.0194206	0.1566
61	1	0.0939777	0.048	0.0194206	0.1566
76	1	0.0937862	0.151	0.0217868	0.2736
19	1	0.0937242	0.243909	0.0484305	0.208818
6	1	0.0936635	0.213	0.0367641	0.236455
46	1	0.0935485	0.036	0.0203148	0.0452
70	1	0.0932434	0.343	0.0203069	0.0766
76	1	0.0931785	0.287	0.0180355	0.2494
49	1	0.0930491	0.302	0.0208487	0.0806
73	1	0.0928897	0.114	0.0189669	0.0666
74	1	0.0928897	0.114	0.0189669	0.0666
75	1	0.0928015	0.056	0.0163797	0.0986
77	1	0.0928015	0.056	0.0163797	0.0986
59	1	0.0922468	0.325	0.0211206	0.1952
16	1	0.0921119	0.149	0.0444018	0.0294091
49	1	0.0920657	0.04	0.0276647	0.0326
50	1	0.0920657	0.04	0.0276647	0.0326
22	1	0.0920316	0.139909	0.0359202	0.303
24	1	0.0920316	0.139909	0.0359202	0.303
75	1	0.0919456	0.189	0.0126913	0.0952
37	1	0.0915816	0.041	0.0105416	0.188318
66	1	0.091554	0.219	0.0281517	0.1034
51	1	0.091256	0.288	0.014438	0.0674
77	1	0.0911426	0.301	0.013769	0.1598
66	1	0.0908509	0.073	0.0224437	0.0266
77	1	0.0908084	0.03	0.0190975	0.088
56	1	0.0907586	0.328	0.0131364	0.2008
58	1	0.0907586	0.328	0.0131364	0.2008
50	1	0.0906109	0.146	0.0122071	0.1756
43	1	0.0906034	0.279	0.0169433	0.0456
75	1	0.0905916	0.122	0.0188434	0.182
76	1	0.0905916	0.122	0.0188434	0.182
36	1	0.0900544	0.294455	0.00860556	0.260955
20	1	0.0894486	0.287545	0.0526297	0.0359091
22	1	0.0891632	0.207182	0.0379225	0.0324545
53	1	0.0887009	0.046	0.0162269	0.2538
55	1	0.0887009	0.046	0.0162269	0.2538
45	1	0.0883177	0.328	0.0167405	0.045
18	1	0.0882745	0.194091	0.0350374	0.194818
10	1	0.0878791	0.346091	0.0460324	0.245091
76	1	0.0875469	0.028	0.0137619	0.1314
67	1	0.0871957	0.331	0.0208653	0.0492
50	1	0.0868468	0.09	0.0141094	0.232
65	1	0.0868413	0.311	0.019669	0.2992
39	1	0.086571	0.157364	0.011625	0.0622273
52	1	0.0863356	0.032	0.014357	0.1314
18	1	0.0860817	0.124273	0.0377617	0.139818
64	1	0.0857616	0.063	0.0209243	0.318
59	1	0.085478	0.14	0.0202631	0.026
60	1	0.085478	0.14	0.0202631	0.026
61	1	0.085478	0.14	0.0202631	0.026
60	1	0.0853611	0.287	0.0194196	0.1396
62	1	0.0852987	0.311	0.0151986	0.2762
75	1	0.0850974	0.236	0.018433	0.0886
76	1	0.0850974	0.236	0.018433	0.0886
16	1	0.0850815	0.195182	0.0303048	0.218955
65	1	0.0850521	0.291	0.00964403	0.3396
59	1	0.084699	0.144	0.0163104	0.1426
62	1	0.084699	0.144	0.0163104	0.1426
51	1	0.084546	0.291	0.0228434	0.0268
76	1	0.0845202	0.239	0.0220946	0.0524
28	1	0.0844524	0.318818	0.0327068	0.242136
29	1	0.0844524	0.318818	0.0327068	0.242136
12	1	0.0838929	0.327545	0.0366577	0.0315
51	1	0.0838269	0.137	0.0145886	0.0492
14	1	0.0837634	0.348273	0.0368329	0.227318
18	1	0.0833812	0.125727	0.0189167	0.0431818
75	1	0.0824035	0.276	0.0160602	0.0666
76	1	0.0824035	0.276	0.0160602	0.0666
39	2	0.0822796	0.277727	0.00904042	0.162955
72	1	0.0818131	0.309	0.0195608	0.0616
2	1	0.0818128	0.118091	0.0469024	0.217682
42	1	0.0816365	0.233	0.0185744	0.2428
63	1	0.0814268	0.293	0.0186588	0.037
68	1	0.080751	0.212	0.021804	0.1
69	1	0.0803171	0.145	0.0179105	0.0424
15	1	0.0802434	0.344273	0.0316225	0.0943636
53	1	0.0802323	0.223	0.0208284	0.1046
54	1	0.0802323	0.223	0.0208284	0.1046
40	1	0.0799587	0.259	0.0144285	0.0784
17	1	0.0798737	0.330091	0.0320383	0.0351818
69	1	0.0796645	0.191	0.020043	0.0348
24	1	0.0794401	0.224273	0.0558722	0.0933636
20	1	0.0793279	0.323909	0.0263548	0.221636
12	1	0.0791316	0.283909	0.042811	0.264636
54	1	0.0789819	0.259	0.0149493	0.2094
70	1	0.0789077	0.294	0.013339	0.0936
9	1	0.0786929	0.279182	0.0558362	0.0311818
10	1	0.0786929	0.279182	0.0558362	0.0311818
75	1	0.0784126	0.124	0.0159322	0.0688
77	1	0.0784126	0.124	0.0159322	0.0688
46	1	0.078308	0.256	0.0194153	0.038
47	1	0.078308	0.256	0.0194153	0.038
48	1	0.078308	0.256	0.0194153	0.038
59	1	0.078291	0.102	0.019211	0.0672
60	1	0.078291	0.102	0.019211	0.0672
34	1	0.0779829	0.045	0.0113726	0.0939545
76	1	0.0779074	0.347	0.0156019	0.103
36	1	0.0771153	0.211182	0.0116938	0.0446364
71	1	0.0767704	0.318	0.0167157	0.0342
34	1	0.0765642	0.255545	0.0105861	0.138364
29	1	0.07621	0.340273	0.0265779	0.308
32	1	0.07621	0.340273	0.0265779	0.308
68	1	0.0749064	0.278	0.019724	0.0274
54	1	0.0744431	0.071	0.0244067	0.028
55	1	0.0744431	0.071	0.0244067	0.028
59	1	0.0739398	0.332	0.0152438	0.347
62	1	0.0739398	0.332	0.0152438	0.347
15	1	0.0737936	0.187909	0.0431836	0.0828182
59	1	0.0736301	0.325	0.0290937	0.0332
61	1	0.0736301	0.325	0.0290937	0.0332
39	1	0.0731082	0.287909	0.00862544	0.140909
20	1	0.0730691	0.138818	0.0700611	0.0344091
19	1	0.0727311	0.315545	0.0350128	0.249091
50	1	0.0725059	0.264	0.0165193	0.0346
69	1	0.0722792	0.145	0.0147251	0.227
70	1	0.0722792	0.145	0.0147251	0.227
46	1	0.0719279	0.058	0.0164871	0.1146
48	1	0.0719279	0.058	0.0164871	0.1146
48	1	0.0717011	0.295	0.0195767	0.0482
75	1	0.0715671	0.043	0.0155706	0.104
77	1	0.0715671	0.043	0.0155706	0.104
68	1	0.0714481	0.296	0.0168824	0.082
70	1	0.0714481	0.296	0.0168824	0.082
35	1	0.0707996	0.206818	0.0084191	0.334091
4	1	0.0700068	0.267545	0.0269359	0.0496818
51	1	0.0698224	0.342	0.0150387	0.1636
52	1	0.0693496	0.295	0.0157348	0.2236
16	1	0.0692148	0.307182	0.0375793	0.245455
76	1	0.0691797	0.215	0.020268	0.0504
72	1	0.0691233	0.33	0.0157438	0.0724
73	1	0.0691233	0.33	0.0157438	0.0724
58	1	0.0687378	0.105	0.0180679	0.0624
33	1	0.0686306	0.321727	0.0813493	0.0279091
34	1	0.0686306	0.321727	0.0813493	0.0279091
52	1	0.0684021	0.052	0.0132802	0.1954
70	1	0.068402	0.065	0.0252034	0.027
55	1	0.0672067	0.081	0.0172823	0.07
59	1	0.0671956	0.31	0.0188663	0.1018
60	1	0.0671956	0.31	0.0188663	0.1018
62	1	0.0671956	0.31	0.0188663	0.1018
41	1	0.066899	0.063	0.0150997	0.0286
42	1	0.066899	0.063	0.0150997	0.0286
65	1	0.0655846	0.11	0.0327264	0.0292
60	1	0.0655315	0.077	0.018181	0.0826
61	1	0.0655315	0.077	0.018181	0.0826
62	1	0.0655315	0.077	0.018181	0.0826
74	1	0.0644025	0.196	0.0155463	0.2382
73	1	0.064398	0.223	0.0170249	0.1932
43	1	0.0642927	0.226	0.0185364	0.0898
44	1	0.0642927	0.226	0.0185364	0.0898
16	1	0.0635607	0.186455	0.0326489	0.185591
21	1	0.0635134	0.238091	0.0272695	0.0367727
59	1	0.0633198	0.172	0.0278631	0.033
61	1	0.0633198	0.172	0.0278631	0.033
62	1	0.0633198	0.172	0.0278631	0.033
46	1	0.0630752	0.209	0.0180381	0.0582
48	1	0.0630752	0.209	0.0180381	0.0582
17	1	0.0624984	0.169364	0.0406869	0.198182
58	1	0.0623537	0.335	0.0244152	0.0552
51	1	0.0619125	0.125	0.0221513	0.0486
68	1	0.0617505	0.258	0.0179257	0.1138
69	1	0.0617505	0.258	0.0179257	0.1138
64	1	0.0612027	0.339	0.0161176	0.126
65	1	0.0612027	0.339	0.0161176	0.126
67	1	0.0612027	0.339	0.0161176	0.126
16	1	0.0608185	0.141364	0.047027	0.0370455
30	1	0.060572	0.229	0.0258272	0.0357273
16	1	0.0605491	0.0573636	0.0389526	0.0626818
19	1	0.0600768	0.324636	0.0586069	0.230818
13	1	0.0599681	0.235545	0.0550373	0.0803182
72	1	0.0599457	0.311	0.017689	0.034
64	1	0.0595797	0.101	0.0174937	0.0268
65	1	0.0595797	0.101	0.0174937	0.0268
75	1	0.0593545	0.261	0.0223611	0.1162
76	1	0.0593545	0.261	0.0223611	0.1162
60	1	0.0593093	0.067	0.014964	0.1404
35	1	0.0592626	0.196273	0.00914867	0.211636
2	1	0.0592475	0.248636	0.0201864	0.0277727
67	1	0.0587184	0.268	0.0216228	0.0774
36	1	0.0584665	0.269364	0.00727945	0.3295
65	1	0.0584404	0.056	0.0165247	0.3488
46	1	0.0583443	0.162	0.0224597	0.0304
47	1	0.0583443	0.162	0.0224597	0.0304
49	1	0.0576571	0.24	0.0179145	0.0304
64	1	0.05728	0.213	0.0193747	0.1182
39	1	0.0560482	0.175182	0.0108602	0.0324091
71	1	0.0548079	0.152	0.0257215	0.0678
60	1	0.0541634	0.266	0.0119851	0.0278
20	1	0.0541452	0.317727	0.0264603	0.253273
54	1	0.0541317	0.129	0.0173433	0.2464
67	1	0.0541011	0.199	0.016414	0.257
17	1	0.0539754	0.232636	0.0398293	0.0381364
21	1	0.0538409	0.240636	0.0259909	0.3345
14	1	0.0536376	0.176636	0.0391199	0.253955
47	1	0.0532762	0.232	0.0126324	0.3276
15	1	0.0531602	0.325727	0.026041	0.0496818
26	1	0.0508464	0.266818	0.0303738	0.0266818
74	1	0.049754	0.341	0.0129874	0.1824
37	1	0.0497142	0.177364	0.00824491	0.261636
38	1	0.0497142	0.177364	0.00824491	0.261636
64	1	0.0480034	0.141	0.016759	0.1894
65	1	0.0480034	0.141	0.016759	0.1894
72	1	0.0470058	0.332	0.0137039	0.18
33	1	0.0467993	0.245364	0.0104725	0.0581364
34	1	0.0467993	0.245364	0.0104725	0.0581364
75	1	0.0436146	0.22	0.0150385	0.1756
24	1	0.0433599	0.281727	0.0376433	0.0275
35	1	0.0409822	0.0857273	0.0104827	0.114773
66	1	0.0407425	0.043	0.0166022	0.0276
19	1	0.0399698	0.250455	0.0326185	0.227636
20	1	0.0390345	0.113364	0.0297223	0.312091
19	1	0.0379408	0.347545	0.0262689	0.0385909
29	1	0.0366563	0.148273	0.0339583	0.0277727
31	1	0.0366563	0.148273	0.0339583	0.0277727
29	1	0.0354801	0.237	0.0275416	0.0979545
32	1	0.0354801	0.237	0.0275416	0.0979545
19	1	0.0348532	0.275545	0.0434992	0.0685
15	1	0.0324871	0.278818	0.028439	0.0359545
22	1	0.0320287	0.112636	0.0457431	0.329682
33	1	0.0305956	0.230455	0.0095631	0.258227
18	1	0.0269039	0.179545	0.0396812	0.0362727
37	1	0.0250305	0.209727	0.00824754	0.226045
39	1	0.0250305	0.209727	0.00824754	0.226045
28	1	0.0165167	0.162818	0.0267476	0.196682
30	1	0.0165167	0.162818	0.0267476	0.196682
11	1	0.0140493	0.346455	0.028562	0.275909
35	1	0.00286665	0.0879091	0.010811	0.121909
19	1	0.00147993	0.275182	0.0497077	0.0628182
2	3	0.556248	0.206091	0.0338319	0.215273
36	3	0.452509	0.220273	0.0257824	0.282864
36	3	0.451206	0.220636	0.00782501	0.0590455
38	3	0.440908	0.237364	0.0102641	0.254455
27	3	0.436452	0.209	0.0321153	0.272409
27	3	0.424658	0.206455	0.0252562	0.0548636
23	3	0.414475	0.206455	0.0281782	0.257045
24	3	0.414475	0.206455	0.0281782	0.257045
4	3	0.413966	0.221	0.0412435	0.235364
33	3	0.41065	0.282455	0.00725597	0.0984545
34	3	0.41065	0.282455	0.00725597	0.0984545
38	3	0.410196	0.143909	0.0138479	0.141091
10	3	0.40471	0.194818	0.0263987	0.027
34	3	0.404638	0.263545	0.0100173	0.0305909
25	3	0.403974	0.204273	0.063233	0.0344545
5	3	0.403402	0.221364	0.0338502	0.166045
17	3	0.402534	0.279182	0.033543	0.0933182
33	3	0.402342	0.204636	0.0101137	0.0603636
34	3	0.402342	0.204636	0.0101137	0.0603636
19	3	0.399571	0.186091	0.034183	0.131909
20	3	0.398626	0.288636	0.0283646	0.0885
25	3	0.39259	0.220273	0.044451	0.252591
11	3	0.388414	0.222455	0.0380356	0.0297727
12	3	0.388414	0.222455	0.0380356	0.0297727
33	3	0.387877	0.283545	0.00960314	0.0509091
25	3	0.385649	0.242818	0.0615051	0.130136
3	3	0.382069	0.285727	0.0341704	0.2815
22	3	0.375148	0.283909	0.0262244	0.145364
23	3	0.375148	0.283909	0.0262244	0.145364
24	3	0.375148	0.283909	0.0262244	0.145364
37	3	0.369141	0.273727	0.0100587	0.0385909
39	3	0.369141	0.273727	0.0100587	0.0385909
36	3	0.365493	0.0431818	0.0105275	0.0435455
36	3	0.361325	0.224636	0.0091575	0.0736364
39	3	0.36083	0.247909	0.0137395	0.152182
21	3	0.360723	0.162818	0.0253381	0.217136
25	3	0.36051	0.238818	0.0403378	0.142909
24	3	0.360491	0.243909	0.0404661	0.141545
11	3	0.360084	0.265727	0.0297765	0.0283182
3	3	0.357721	0.230818	0.0343747	0.269818
4	3	0.357721	0.230818	0.0343747	0.269818
38	3	0.357691	0.241364	0.0122251	0.0502727
25	3	0.357586	0.269364	0.0500647	0.031
22	3	0.354968	0.237364	0.0279749	0.181545
38	3	0.354587	0.271182	0.00821559	0.222773
7	3	0.354197	0.240273	0.0546898	0.247636
13	3	0.354096	0.274091	0.0320054	0.0289091
16	3	0.352552	0.287909	0.0407254	0.199364
35	3	0.348841	0.225	0.0113624	0.199318
38	3	0.346498	0.314818	0.0104846	0.145682
39	3	0.346498	0.314818	0.0104846	0.145682
18	3	0.34396	0.191545	0.0213467	0.267045
38	3	0.343454	0.296273	0.0109224	0.143591
39	3	0.343454	0.296273	0.0109224	0.143591
34	3	0.342928	0.160273	0.00981783	0.218182
12	3	0.342391	0.193	0.0278868	0.0394545
15	3	0.340702	0.170818	0.0601524	0.0329545
10	3	0.336931	0.107909	0.0261296	0.0410455
72	3	0.334966	0.154	0.0160847	0.208
73	3	0.334966	0.154	0.0160847	0.208
25	3	0.334483	0.269364	0.0380005	0.116364
35	3	0.333149	0.323909	0.0117085	0.118
36	3	0.333149	0.323909	0.0117085	0.118
17	3	0.332083	0.213364	0.0334571	0.0362273
33	3	0.332035	0.266818	0.00893621	0.0625909
18	3	0.331164	0.0395455	0.0354495	0.0288182
25	3	0.330988	0.268636	0.0395187	0.239818
14	3	0.330984	0.292636	0.0406849	0.0480909
22	3	0.330272	0.231545	0.0432782	0.195818
23	3	0.330272	0.231545	0.0432782	0.195818
25	3	0.330012	0.258091	0.0331845	0.273091
34	3	0.328536	0.291545	0.0107245	0.135682
33	3	0.327414	0.301727	0.0109947	0.248045
7	3	0.326664	0.251545	0.0260907	0.190091
8	3	0.326664	0.251545	0.0260907	0.190091
3	3	0.323643	0.344273	0.0474057	0.228455
27	3	0.321297	0.226818	0.0478832	0.0356364
30	3	0.32075	0.202091	0.0378637	0.0324091
39	3	0.320169	0.308636	0.0120988	0.0937273
37	3	0.318709	0.172273	0.0121338	0.0400909
5	3	0.318263	0.299909	0.0696122	0.243636
26	3	0.318228	0.220636	0.0509265	0.0267727
33	3	0.316777	0.224636	0.00969314	0.128091
17	3	0.316506	0.243545	0.0427056	0.0693636
20	3	0.316215	0.245727	0.0285657	0.027
36	3	0.315213	0.273727	0.011503	0.0326818
37	3	0.315201	0.283182	0.00982089	0.0481818
38	3	0.315201	0.283182	0.00982089	0.0481818
21	3	0.313669	0.0395455	0.0311584	0.162818
35	3	0.312672	0.175545	0.0117668	0.044
36	3	0.312672	0.175545	0.0117668	0.044
38	3	0.312635	0.250091	0.0110094	0.107864
33	3	0.31201	0.197727	0.00956874	0.184955
34	3	0.31201	0.197727	0.00956874	0.184955
17	3	0.311936	0.317727	0.0472719	0.0361818
22	3	0.311902	0.203545	0.0366515	0.0464545
38	3	0.311017	0.202818	0.0092642	0.0342727
16	3	0.310901	0.207545	0.0573582	0.0374091
16	3	0.309511	0.203182	0.0366118	0.162955
25	3	0.309259	0.0384545	0.0440671	0.0995909
15	3	0.308726	0.194091	0.0479007	0.244636
29	3	0.307526	0.255909	0.0348197	0.152
31	3	0.307526	0.255909	0.0348197	0.152
26	3	0.30649	0.307182	0.0322587	0.135318
37	3	0.306155	0.255545	0.00815092	0.0643636
39	3	0.306155	0.255545	0.00815092	0.0643636
31	3	0.304637	0.325	0.0501096	0.158591
35	3	0.30448	0.326455	0.00706129	0.103227
35	3	0.304435	0.243182	0.00964291	0.0472727
7	3	0.302932	0.226818	0.0368185	0.236
8	3	0.302932	0.226818	0.0368185	0.236
11	3	0.301543	0.231545	0.0389593	0.0298182
34	3	0.301332	0.245	0.00871454	0.203591
74	3	0.300663	0.226	0.0147363	0.124
14	3	0.300588	0.277364	0.0626236	0.0420909
15	3	0.300588	0.277364	0.0626236	0.0420909
9	3	0.299515	0.0340909	0.066665	0.110636
10	3	0.299515	0.0340909	0.066665	0.110636
37	3	0.298575	0.301727	0.0115311	0.163909
39	3	0.298575	0.301727	0.0115311	0.163909
38	3	0.297756	0.179545	0.00904789	0.110136
15	3	0.297351	0.191182	0.0409337	0.176545
32	3	0.296686	0.222455	0.0509384	0.0756818
34	3	0.29443	0.262091	0.0100466	0.171591
5	3	0.292831	0.257727	0.0361662	0.235091
6	3	0.292246	0.186818	0.0427933	0.0374545
37	3	0.289829	0.317727	0.0125622	0.199455
38	3	0.289829	0.317727	0.0125622	0.199455
27	3	0.289654	0.0319091	0.0226369	0.322273
33	3	0.289529	0.251182	0.0101279	0.0449545
30	3	0.288858	0.237	0.0370678	0.344227
34	3	0.288666	0.347182	0.0154712	0.0440909
6	3	0.288201	0.0540909	0.0480673	0.0414545
37	3	0.286583	0.245727	0.0100538	0.157909
38	3	0.286583	0.245727	0.0100538	0.157909
27	3	0.28555	0.299182	0.0339494	0.0476364
27	3	0.285272	0.230455	0.0278298	0.0320455
27	3	0.284988	0.254091	0.0334016	0.164682
20	3	0.284878	0.150091	0.0453199	0.150636
35	3	0.284589	0.236273	0.0108272	0.112818
19	3	0.28454	0.313727	0.0409515	0.100909
9	3	0.283617	0.069	0.064176	0.0488636
19	3	0.283072	0.220273	0.0349468	0.332818
16	3	0.28297	0.0562727	0.0537498	0.139318
9	3	0.282414	0.339545	0.0529846	0.340455
32	3	0.281512	0.241	0.0342394	0.0513182
34	3	0.280095	0.230091	0.0091572	0.0597273
10	3	0.279382	0.0751818	0.0630124	0.219227
19	3	0.279049	0.273	0.0650185	0.272364
33	3	0.278638	0.296273	0.0106657	0.0750909
34	3	0.278638	0.296273	0.0106657	0.0750909
14	3	0.278277	0.206091	0.0454154	0.233091
34	3	0.277519	0.243182	0.00816313	0.293864
13	3	0.277508	0.263909	0.0451049	0.0442727
36	3	0.276821	0.316273	0.00921263	0.254273
19	3	0.276215	0.197364	0.0398086	0.235636
21	3	0.274785	0.278455	0.0291502	0.198136
21	3	0.274543	0.276273	0.0372598	0.230682
18	3	0.273882	0.269	0.0283032	0.314545
28	3	0.273549	0.121364	0.0306886	0.102091
30	3	0.273549	0.121364	0.0306886	0.102091
33	3	0.273306	0.0453636	0.00938918	0.0324091
34	3	0.273306	0.0453636	0.00938918	0.0324091
35	3	0.272061	0.277364	0.0124774	0.0397727
20	3	0.272045	0.262818	0.0674407	0.0365455
27	3	0.271632	0.297727	0.0268362	0.079
25	3	0.269978	0.190455	0.0422919	0.0709545
13	3	0.269514	0.292273	0.0394425	0.0390455
17	3	0.268857	0.193364	0.0335067	0.316682
14	3	0.268829	0.199545	0.045352	0.202864
35	3	0.268439	0.326818	0.00896132	0.0423636
1	3	0.2671	0.275545	0.0351205	0.216182
33	3	0.266163	0.266455	0.0091459	0.236636
4	3	0.266137	0.227182	0.0450749	0.214818
12	3	0.265871	0.266091	0.036777	0.0677727
22	3	0.265786	0.211545	0.0194172	0.173545
23	3	0.265786	0.211545	0.0194172	0.173545
12	3	0.265097	0.343545	0.03566	0.168136
35	3	0.264197	0.234818	0.0116845	0.0876364
37	3	0.262463	0.284273	0.00761426	0.205318
38	3	0.262463	0.284273	0.00761426	0.205318
12	3	0.260587	0.261	0.0308948	0.265182
37	3	0.260396	0.243182	0.0107312	0.119409
26	3	0.260149	0.295909	0.0376259	0.0779091
11	3	0.25989	0.254818	0.049526	0.0399091
12	3	0.259855	0.223182	0.0436437	0.0321818
11	3	0.259846	0.242818	0.0453887	0.206318
12	3	0.259846	0.242818	0.0453887	0.206318
14	3	0.258953	0.290455	0.0461243	0.251864
18	3	0.258736	0.264273	0.0266437	0.219182
14	3	0.258435	0.229364	0.0620415	0.0326818
34	3	0.258255	0.265364	0.00840979	0.246227
19	3	0.25819	0.174818	0.0509487	0.137727
35	3	0.2581	0.0399091	0.00900388	0.0353182
36	3	0.2581	0.0399091	0.00900388	0.0353182
28	3	0.257694	0.236636	0.0246086	0.279455
31	3	0.257694	0.236636	0.0246086	0.279455
39	3	0.256449	0.301	0.00891799	0.0826364
33	3	0.256197	0.289364	0.00908552	0.0680455
16	3	0.255559	0.236636	0.0345762	0.0798182
33	3	0.255178	0.268273	0.00988054	0.226864
34	3	0.255178	0.268273	0.00988054	0.226864
23	3	0.255048	0.202455	0.0360651	0.169682
24	3	0.255048	0.202455	0.0360651	0.169682
8	3	0.254972	0.0340909	0.0584699	0.221091
27	3	0.254544	0.181364	0.0268772	0.158727
37	3	0.254423	0.219182	0.0103866	0.0897727
39	3	0.254423	0.219182	0.0103866	0.0897727
20	3	0.254402	0.252273	0.0367268	0.0916818
9	3	0.254177	0.278818	0.0382556	0.188727
25	3	0.254151	0.177	0.029863	0.253136
29	3	0.253491	0.195182	0.0347628	0.0264091
30	3	0.253491	0.195182	0.0347628	0.0264091
31	3	0.253491	0.195182	0.0347628	0.0264091
32	3	0.253491	0.195182	0.0347628	0.0264091
39	3	0.253458	0.0504545	0.0113971	0.0851364
20	3	0.253429	0.0388182	0.0392282	0.0329091
19	3	0.253084	0.247545	0.0323709	0.162318
3	3	0.252167	0.279545	0.0369052	0.0271364
23	3	0.251865	0.210091	0.103629	0.0331364
17	3	0.25172	0.244636	0.0372328	0.242909
39	3	0.250895	0.208636	0.010575	0.132318
20	3	0.250862	0.234455	0.0500014	0.0417727
9	3	0.250519	0.178818	0.0596529	0.211636
17	3	0.250122	0.243182	0.0432386	0.119091
26	3	0.250111	0.281364	0.030118	0.181318
25	3	0.24971	0.278818	0.0507079	0.171318
12	3	0.249476	0.191545	0.041105	0.213727
18	3	0.248953	0.287545	0.0370592	0.167182
12	3	0.248515	0.211545	0.0345871	0.151409
28	3	0.248231	0.310455	0.0305756	0.249818
30	3	0.248231	0.310455	0.0305756	0.249818
31	3	0.248231	0.310455	0.0305756	0.249818
13	3	0.247799	0.0544545	0.0340221	0.197182
16	3	0.247388	0.343545	0.0433984	0.0345
18	3	0.247112	0.180636	0.0280702	0.0533182
27	3	0.247044	0.301364	0.0440328	0.0546818
26	3	0.246603	0.214818	0.0427476	0.0291364
11	3	0.24588	0.340273	0.0495949	0.303136
12	3	0.24588	0.340273	0.0495949	0.303136
39	3	0.245102	0.264636	0.0101771	0.1395
33	3	0.243918	0.321727	0.00919986	0.149909
33	3	0.243505	0.165727	0.00856227	0.255
34	3	0.243505	0.165727	0.00856227	0.255
28	3	0.243391	0.190455	0.0456781	0.223091
30	3	0.243391	0.190455	0.0456781	0.223091
31	3	0.243391	0.190455	0.0456781	0.223091
4	3	0.243264	0.248273	0.0320503	0.221545
18	3	0.242975	0.297364	0.0257956	0.0437727
18	3	0.240662	0.269364	0.0307244	0.313727
22	3	0.239948	0.301364	0.0351465	0.0918182
11	3	0.23918	0.0384545	0.053923	0.230636
36	3	0.239004	0.183182	0.00979297	0.176
34	3	0.238867	0.229727	0.00889701	0.296955
38	3	0.237896	0.289364	0.00800136	0.0610909
21	3	0.237855	0.286455	0.030507	0.220545
11	3	0.237494	0.266091	0.0333626	0.320909
12	3	0.237494	0.266091	0.0333626	0.320909
35	3	0.237283	0.315182	0.0137343	0.228455
18	3	0.237041	0.162091	0.0608223	0.220318
16	3	0.236978	0.264636	0.0414684	0.0319545
10	3	0.236182	0.159182	0.045721	0.101045
9	3	0.236156	0.218455	0.0699878	0.034
10	3	0.236156	0.218455	0.0699878	0.034
21	3	0.236155	0.213727	0.0510991	0.0437273
31	3	0.235474	0.292273	0.0291826	0.2265
28	3	0.235281	0.161	0.0548735	0.0686818
9	3	0.235158	0.345364	0.04546	0.336727
10	3	0.235158	0.345364	0.04546	0.336727
37	3	0.234218	0.288636	0.0101089	0.0821818
21	3	0.233902	0.310455	0.0418477	0.117136
21	3	0.2326	0.206818	0.0255577	0.0261364
9	3	0.231767	0.0962727	0.129206	0.233
10	3	0.231767	0.0962727	0.129206	0.233
15	3	0.231641	0.187182	0.059704	0.0458182
11	3	0.2308	0.282091	0.0421553	0.135227
12	3	0.2308	0.282091	0.0421553	0.135227
18	3	0.23062	0.339909	0.0368437	0.0344545
28	3	0.230032	0.280273	0.0244853	0.0301818
30	3	0.230032	0.280273	0.0244853	0.0301818
18	3	0.229837	0.319545	0.0295236	0.113
37	3	0.229495	0.182455	0.0100712	0.155227
38	3	0.229495	0.182455	0.0100712	0.155227
17	3	0.229167	0.278455	0.0367727	0.0511818
44	3	0.229094	0.032	0.015974	0.1872
45	3	0.229094	0.032	0.015974	0.1872
27	3	0.229036	0.137	0.0281336	0.204818
2	3	0.228977	0.214818	0.0518193	0.0277727
21	3	0.228953	0.177364	0.0303672	0.0347727
34	3	0.228567	0.142091	0.0362524	0.0276364
33	3	0.228562	0.249364	0.0086818	0.0299091
26	3	0.228395	0.223545	0.0442562	0.106091
33	3	0.228338	0.287909	0.0127609	0.143909
34	3	0.228338	0.287909	0.0127609	0.143909
34	3	0.228043	0.159182	0.0453307	0.307455
21	3	0.227809	0.157	0.0473222	0.0710455
38	3	0.227737	0.160273	0.0104159	0.150773
39	3	0.227737	0.160273	0.0104159	0.150773
28	3	0.227694	0.327182	0.0326102	0.0405455
32	3	0.227694	0.327182	0.0326102	0.0405455
11	3	0.227564	0.269	0.0436972	0.0310455
16	3	0.227474	0.260273	0.0536924	0.0335
9	3	0.226973	0.256636	0.0903171	0.234682
39	3	0.22688	0.316273	0.0085284	0.103364
36	3	0.226631	0.271182	0.00988907	0.164091
37	3	0.226474	0.182455	0.00833957	0.153591
35	3	0.225676	0.277727	0.00883619	0.105773
6	3	0.225336	0.154455	0.0301835	0.173773
37	3	0.224688	0.273	0.0103707	0.0676818
76	3	0.22458	0.26	0.0179456	0.0268
38	3	0.223979	0.294091	0.00910673	0.0687273
39	3	0.223979	0.294091	0.00910673	0.0687273
35	3	0.223715	0.279545	0.00760985	0.0645455
36	3	0.223715	0.279545	0.00760985	0.0645455
21	3	0.223398	0.211545	0.0359225	0.0363182
34	3	0.222791	0.193727	0.00997041	0.0704091
17	3	0.221552	0.235909	0.035277	0.0988636
33	3	0.219793	0.178455	0.0106663	0.0384545
35	3	0.219601	0.221727	0.00996726	0.0332273
5	3	0.218914	0.316636	0.0459942	0.2675
22	3	0.218879	0.311545	0.0266154	0.126091
23	3	0.218879	0.311545	0.0266154	0.126091
24	3	0.218879	0.311545	0.0266154	0.126091
21	3	0.217873	0.231182	0.0760234	0.0408182
3	3	0.216399	0.0468182	0.0356777	0.236364
13	3	0.216202	0.200273	0.0503475	0.229682
43	3	0.216088	0.198	0.014415	0.1036
44	3	0.216088	0.198	0.014415	0.1036
33	3	0.215832	0.318818	0.00980956	0.219364
34	3	0.215832	0.318818	0.00980956	0.219364
4	3	0.214515	0.0962727	0.0387276	0.221773
24	3	0.214394	0.312273	0.032069	0.082
19	3	0.21416	0.0453636	0.033357	0.0308182
35	3	0.214157	0.327909	0.00912411	0.312545
36	3	0.214157	0.327909	0.00912411	0.312545
38	3	0.213992	0.154455	0.0097267	0.134591
9	3	0.213077	0.303909	0.042292	0.144227
19	3	0.212467	0.0380909	0.0221827	0.327727
34	3	0.212357	0.322818	0.00776229	0.349273
21	3	0.211933	0.246818	0.0438675	0.136273
16	3	0.211258	0.208636	0.0351499	0.0295909
35	3	0.211167	0.284636	0.0133692	0.0713182
36	3	0.211167	0.284636	0.0133692	0.0713182
16	3	0.211039	0.310818	0.0324936	0.0393636
7	3	0.211025	0.254818	0.0381031	0.0515455
37	3	0.210645	0.320636	0.00860902	0.0335
6	3	0.210624	0.263909	0.0448907	0.195773
15	3	0.210429	0.267545	0.0357955	0.197
12	3	0.210219	0.198455	0.0350296	0.277091
23	3	0.209846	0.203909	0.0382044	0.126636
20	3	0.209814	0.0588182	0.0412127	0.0924545
17	3	0.209804	0.224636	0.0320061	0.217364
28	3	0.20968	0.341727	0.0294637	0.159545
31	3	0.20968	0.341727	0.0294637	0.159545
33	3	0.209622	0.233	0.00594909	0.217682
47	3	0.209416	0.296	0.0162328	0.2094
21	3	0.20862	0.231182	0.0470221	0.0420909
21	3	0.208596	0.284273	0.0353283	0.192818
33	3	0.208565	0.158091	0.00815617	0.176682
34	3	0.208565	0.158091	0.00815617	0.176682
1	3	0.208516	0.310455	0.0489448	0.258591
21	3	0.208325	0.309727	0.021159	0.172091
23	3	0.205333	0.203545	0.0385572	0.196136
19	3	0.205151	0.241364	0.0387064	0.257182
14	3	0.2048	0.219182	0.0362234	0.262682
30	3	0.204662	0.222818	0.0416295	0.0518636
32	3	0.204662	0.222818	0.0416295	0.0518636
10	3	0.204437	0.281727	0.0275803	0.197591
64	3	0.204371	0.211	0.0233717	0.1694
65	3	0.204371	0.211	0.0233717	0.1694
2	3	0.203342	0.200636	0.0305986	0.266864
21	3	0.2028	0.345727	0.0488471	0.0508636
21	3	0.202509	0.281364	0.030779	0.160909
18	3	0.201789	0.264636	0.0314612	0.0977727
11	3	0.201632	0.0504545	0.0446929	0.0410909
37	3	0.201457	0.312636	0.0103746	0.0670909
38	3	0.201457	0.312636	0.0103746	0.0670909
33	3	0.201323	0.256273	0.00665017	0.114818
6	3	0.201312	0.221727	0.15122	0.272045
3	3	0.201281	0.243545	0.0276682	0.227636
4	3	0.201281	0.243545	0.0276682	0.227636
10	3	0.201249	0.228273	0.0387058	0.127409
16	3	0.200888	0.222818	0.0395169	0.251591
13	3	0.20086	0.0784545	0.0593782	0.247955
33	3	0.200562	0.331182	0.0120513	0.0894545
22	3	0.199583	0.294091	0.0332599	0.0446818
23	3	0.199583	0.294091	0.0332599	0.0446818
28	3	0.199314	0.296636	0.0211443	0.268773
29	3	0.199314	0.296636	0.0211443	0.268773
30	3	0.199314	0.296636	0.0211443	0.268773
9	3	0.199309	0.210818	0.0365416	0.213273
39	3	0.199256	0.349727	0.0119618	0.154
28	3	0.198991	0.251545	0.032679	0.0959091
72	3	0.198552	0.275	0.0171184	0.0932
74	3	0.198552	0.275	0.0171184	0.0932
18	3	0.198411	0.243182	0.0402756	0.0375455
36	3	0.198066	0.279909	0.0103278	0.0548636
19	3	0.198014	0.322091	0.0336062	0.3225
7	3	0.197762	0.274818	0.0400233	0.237227
8	3	0.197762	0.274818	0.0400233	0.237227
25	3	0.197373	0.340273	0.0810476	0.0250909
16	3	0.197178	0.290091	0.0454553	0.133136
35	3	0.196754	0.294455	0.00971541	0.0809545
33	3	0.196589	0.280636	0.0110597	0.185682
34	3	0.196589	0.280636	0.0110597	0.185682
68	3	0.196543	0.274	0.021924	0.0312
18	3	0.196162	0.137727	0.0366305	0.0408636
24	3	0.195691	0.249	0.0393669	0.152227
11	3	0.195467	0.188636	0.0266805	0.136727
15	3	0.195322	0.325727	0.036249	0.144227
3	3	0.195057	0.206091	0.0430766	0.138136
4	3	0.195057	0.206091	0.0430766	0.138136
20	3	0.195054	0.133727	0.043154	0.0551364
38	3	0.194947	0.303909	0.0100672	0.120227
35	3	0.19493	0.286455	0.00882004	0.227409
36	3	0.19493	0.286455	0.00882004	0.227409
18	3	0.194186	0.294818	0.0233749	0.117773
17	3	0.194095	0.238091	0.0507545	0.137182
1	3	0.193875	0.281	0.0380105	0.211545
28	3	0.193846	0.0679091	0.0278114	0.319818
30	3	0.193846	0.0679091	0.0278114	0.319818
31	3	0.193846	0.0679091	0.0278114	0.319818
32	3	0.193846	0.0679091	0.0278114	0.319818
14	3	0.193311	0.301	0.0289977	0.139091
15	3	0.193311	0.301	0.0289977	0.139091
22	3	0.193074	0.230455	0.0335992	0.145455
23	3	0.193074	0.230455	0.0335992	0.145455
25	3	0.193049	0.316273	0.0241936	0.135591
2	3	0.192917	0.315182	0.0325396	0.239773
33	3	0.192837	0.325364	0.0098132	0.304455
21	3	0.192736	0.311909	0.0305329	0.180318
14	3	0.192557	0.314818	0.0478572	0.133318
17	3	0.192433	0.252273	0.0378583	0.168636
26	3	0.192429	0.326091	0.0381972	0.144136
9	3	0.192343	0.284273	0.040373	0.0582273
10	3	0.192343	0.284273	0.040373	0.0582273
8	3	0.191669	0.195909	0.0528013	0.263045
10	3	0.191527	0.311909	0.0711506	0.0449091
18	3	0.190831	0.316273	0.0476443	0.128227
47	3	0.190467	0.15	0.0246677	0.185
30	3	0.190456	0.214455	0.0353946	0.3105
31	3	0.190456	0.214455	0.0353946	0.3105
32	3	0.190456	0.214455	0.0353946	0.3105
76	3	0.190255	0.053	0.0238634	0.0892
77	3	0.190255	0.053	0.0238634	0.0892
38	3	0.190196	0.310455	0.0104124	0.033
21	3	0.189753	0.206818	0.0259995	0.0398182
10	3	0.189481	0.215182	0.0342199	0.198636
29	3	0.189361	0.216636	0.0245771	0.243818
37	3	0.18934	0.281364	0.00792326	0.265409
20	3	0.189153	0.242818	0.0225043	0.240455
18	3	0.18912	0.0500909	0.0417896	0.0329545
28	3	0.188993	0.306091	0.0383419	0.138
29	3	0.188993	0.306091	0.0383419	0.138
31	3	0.188993	0.306091	0.0383419	0.138
32	3	0.188993	0.306091	0.0383419	0.138
39	3	0.188962	0.231545	0.00663204	0.146045
14	3	0.187903	0.231545	0.0412889	0.268545
30	3	0.187595	0.261364	0.0497212	0.107773
31	3	0.187595	0.261364	0.0497212	0.107773
32	3	0.187595	0.261364	0.0497212	0.107773
25	3	0.187456	0.345	0.0303227	0.0545909
14	3	0.187219	0.173364	0.0468295	0.228682
20	3	0.186995	0.144273	0.0389582	0.0927273
25	3	0.186937	0.330818	0.0473379	0.126864
33	3	0.186604	0.275909	0.00782778	0.0785909
21	3	0.185998	0.277727	0.0313236	0.0789545
39	3	0.185995	0.326091	0.00875379	0.257136
5	3	0.185607	0.259182	0.030443	0.252182
41	3	0.185326	0.345	0.0236926	0.1278
38	3	0.184866	0.335545	0.0100771	0.0590909
37	3	0.184516	0.284273	0.013602	0.0817273
39	3	0.184516	0.284273	0.013602	0.0817273
35	3	0.184356	0.255909	0.0132858	0.124818
9	3	0.184243	0.326455	0.0475213	0.230727
40	3	0.18422	0.211	0.0165999	0.0308
41	3	0.18422	0.211	0.0165999	0.0308
21	3	0.184191	0.234818	0.0481293	0.038
33	3	0.184177	0.131545	0.00966736	0.193909
22	3	0.183864	0.349	0.023164	0.0644091
23	3	0.183864	0.349	0.023164	0.0644091
37	3	0.18347	0.182091	0.0105581	0.0973182
39	3	0.18347	0.182091	0.0105581	0.0973182
21	3	0.18307	0.237727	0.022093	0.144273
12	3	0.183045	0.257	0.0309066	0.251864
35	3	0.182741	0.283182	0.00908459	0.108682
36	3	0.182741	0.283182	0.00908459	0.108682
10	3	0.182569	0.300273	0.0291721	0.073
9	3	0.182523	0.239182	0.0378406	0.240045
19	3	0.182227	0.287545	0.0419969	0.0488636
29	3	0.181829	0.245	0.0552155	0.236545
31	3	0.181829	0.245	0.0552155	0.236545
18	3	0.181746	0.230455	0.0206825	0.240545
12	3	0.181509	0.241364	0.0390116	0.0368636
18	3	0.181422	0.260636	0.0277115	0.0693182
10	3	0.181314	0.250455	0.0580865	0.0899545
34	3	0.181221	0.157727	0.0112666	0.0383182
19	3	0.181132	0.325364	0.0461631	0.233545
37	3	0.181011	0.0391818	0.00829835	0.0644091
39	3	0.181011	0.0391818	0.00829835	0.0644091
70	3	0.180733	0.091	0.0237603	0.0594
16	3	0.180673	0.331182	0.0507437	0.0274545
21	3	0.180522	0.279909	0.0278707	0.178682
33	3	0.180224	0.218091	0.00975854	0.257273
19	3	0.180173	0.277	0.0300438	0.218182
19	3	0.180057	0.277	0.0506426	0.128136
41	3	0.18001	0.173	0.0172611	0.0286
10	3	0.179793	0.253	0.0659677	0.250182
2	3	0.179691	0.314091	0.0369423	0.1645
77	3	0.179599	0.209	0.018801	0.0256
3	3	0.178927	0.288273	0.0516669	0.213818
5	3	0.178758	0.133364	0.0236355	0.296773
6	3	0.178758	0.133364	0.0236355	0.296773
39	3	0.178636	0.191909	0.0106456	0.0731364
9	3	0.17841	0.326818	0.0504486	0.293818
27	3	0.177967	0.161	0.0386949	0.227182
52	3	0.177931	0.226	0.0197033	0.0314
19	3	0.177789	0.0715455	0.0408925	0.0355
9	3	0.177694	0.346091	0.053676	0.181955
21	3	0.177115	0.203909	0.0438715	0.0376818
26	3	0.176929	0.0999091	0.0416441	0.149364
24	3	0.17641	0.329364	0.0410247	0.268
37	3	0.176139	0.249364	0.00958859	0.0786818
39	3	0.176139	0.249364	0.00958859	0.0786818
52	3	0.176039	0.092	0.0176587	0.0776
29	3	0.17575	0.191182	0.0358725	0.118909
32	3	0.17575	0.191182	0.0358725	0.118909
76	3	0.175719	0.03	0.0145367	0.2606
34	3	0.17548	0.237727	0.00931241	0.285
13	3	0.175395	0.199182	0.036332	0.0475909
18	3	0.175215	0.346091	0.0370054	0.108864
26	3	0.175146	0.345	0.0226985	0.0467727
6	3	0.175145	0.213727	0.272375	0.223818
29	3	0.174437	0.261	0.0401707	0.0675
32	3	0.174437	0.261	0.0401707	0.0675
35	3	0.174308	0.238818	0.0140128	0.0602273
35	3	0.174304	0.298091	0.0160322	0.168045
36	3	0.174304	0.298091	0.0160322	0.168045
9	3	0.174292	0.105	0.02719	0.0818636
20	3	0.173924	0.238455	0.0286388	0.0683182
38	3	0.173847	0.215909	0.00979191	0.100864
19	3	0.173489	0.180636	0.0565138	0.07
18	3	0.172939	0.291545	0.0263039	0.126227
11	3	0.172721	0.164273	0.062924	0.229773
26	3	0.172689	0.240636	0.0383996	0.179455
26	3	0.172579	0.317364	0.0272249	0.300591
17	3	0.17255	0.195182	0.0352469	0.0415909
34	3	0.17248	0.143909	0.00904008	0.143409
15	3	0.172457	0.319545	0.0299466	0.226409
44	3	0.171875	0.168	0.0160351	0.1544
73	3	0.171633	0.171	0.0161847	0.1092
37	3	0.171594	0.206091	0.00966861	0.252864
33	3	0.171081	0.344636	0.00952642	0.0834091
75	3	0.170592	0.207	0.0193687	0.0772
14	3	0.170277	0.116273	0.0331229	0.0607273
64	3	0.16985	0.334	0.0187436	0.0548
65	3	0.16985	0.334	0.0187436	0.0548
66	3	0.16985	0.334	0.0187436	0.0548
12	3	0.169692	0.221727	0.042616	0.0255455
11	3	0.169638	0.257727	0.0358223	0.335682
13	3	0.169634	0.292273	0.0423829	0.0641818
9	3	0.169402	0.314091	0.0389859	0.273136
27	3	0.169291	0.167545	0.0394409	0.313909
73	3	0.16928	0.032	0.016908	0.1916
46	3	0.169217	0.164	0.0216798	0.059
31	3	0.169174	0.295182	0.0405862	0.119318
32	3	0.169174	0.295182	0.0405862	0.119318
74	3	0.169036	0.027	0.0142806	0.1834
35	3	0.16887	0.334455	0.0114477	0.0425909
27	3	0.16869	0.268273	0.0242587	0.114273
37	3	0.168463	0.304273	0.00783481	0.178455
39	3	0.168463	0.304273	0.00783481	0.178455
65	3	0.168361	0.144	0.0191121	0.029
66	3	0.168361	0.144	0.0191121	0.029
67	3	0.168361	0.144	0.0191121	0.029
14	3	0.168301	0.269364	0.0343017	0.0353182
15	3	0.168301	0.269364	0.0343017	0.0353182
34	3	0.168285	0.295182	0.010591	0.119545
9	3	0.168194	0.242455	0.0352277	0.0410455
10	3	0.168194	0.242455	0.0352277	0.0410455
28	3	0.16789	0.0777273	0.0738712	0.0310909
29	3	0.16789	0.0777273	0.0738712	0.0310909
11	3	0.167448	0.301	0.025449	0.264136
12	3	0.167448	0.301	0.025449	0.264136
20	3	0.167406	0.284273	0.0292042	0.155636
17	3	0.167252	0.0999091	0.0343669	0.258091
35	3	0.167164	0.313364	0.0101525	0.119
34	3	0.166876	0.345727	0.0124453	0.0920909
29	3	0.166736	0.310818	0.0257329	0.0472273
20	3	0.166608	0.333	0.0274211	0.048
18	3	0.166591	0.298091	0.0336155	0.112045
24	3	0.166338	0.236636	0.0316292	0.0879545
9	3	0.166102	0.0406364	0.0306973	0.283409
9	3	0.165959	0.235545	0.0309534	0.206909
69	3	0.165929	0.274	0.0136155	0.1712
16	3	0.165736	0.310091	0.037278	0.153091
36	3	0.165719	0.266818	0.00832519	0.120091
34	3	0.165584	0.0399091	0.0120637	0.0762273
9	3	0.165459	0.243545	0.0427543	0.158091
10	3	0.165459	0.243545	0.0427543	0.158091
65	3	0.165386	0.164	0.0142648	0.1436
67	3	0.165386	0.164	0.0142648	0.1436
35	3	0.165216	0.254091	0.00817908	0.251364
21	3	0.165069	0.109364	0.0669364	0.0388636
5	3	0.164913	0.304273	0.0422168	0.185773
6	3	0.164674	0.306091	0.0287805	0.238182
6	3	0.164301	0.334455	0.063161	0.247545
11	3	0.16414	0.0904545	0.0395172	0.215091
30	3	0.16406	0.270091	0.0318564	0.0257727
32	3	0.16406	0.270091	0.0318564	0.0257727
16	3	0.163986	0.159182	0.0524111	0.0593182
29	3	0.163901	0.189	0.0304644	0.0382273
32	3	0.163901	0.189	0.0304644	0.0382273
33	3	0.16368	0.233727	0.0119257	0.279136
34	3	0.16368	0.233727	0.0119257	0.279136
37	3	0.163343	0.302455	0.00657418	0.216318
15	3	0.163309	0.346091	0.0446363	0.0445455
25	3	0.163081	0.187909	0.0345005	0.135364
11	3	0.163062	0.113	0.0416794	0.197591
12	3	0.163062	0.113	0.0416794	0.197591
28	3	0.162929	0.338091	0.0333446	0.113182
14	3	0.162534	0.227909	0.0293842	0.203545
15	3	0.162534	0.227909	0.0293842	0.203545
31	3	0.162405	0.248636	0.034595	0.142727
72	3	0.162226	0.255	0.0177388	0.1988
74	3	0.162226	0.255	0.0177388	0.1988
20	3	0.161707	0.167182	0.027464	0.141682
29	3	0.161482	0.163182	0.0379398	0.307364
30	3	0.161482	0.163182	0.0379398	0.307364
11	3	0.161411	0.259545	0.0381209	0.176545
26	3	0.160948	0.231182	0.0376263	0.155182
5	3	0.160832	0.272636	0.0505898	0.3305
35	3	0.160715	0.124636	0.0122142	0.240091
36	3	0.160715	0.124636	0.0122142	0.240091
36	3	0.160605	0.219909	0.0104429	0.0395455
20	3	0.160535	0.253727	0.0406991	0.0353182
27	3	0.160334	0.291182	0.0266809	0.0338636
34	3	0.160177	0.270818	0.0107455	0.0651818
31	3	0.160022	0.269	0.0309097	0.0793636
5	3	0.159698	0.169364	0.0479727	0.158818
51	3	0.159606	0.286	0.0192083	0.314
39	3	0.159558	0.214091	0.0103695	0.117182
36	3	0.159462	0.270818	0.00915886	0.217
26	3	0.159118	0.215182	0.0454134	0.103591
9	3	0.159055	0.323182	0.0711926	0.264409
29	3	0.158953	0.239909	0.0431668	0.156091
31	3	0.158953	0.239909	0.0431668	0.156091
75	3	0.158901	0.033	0.0160616	0.2086
76	3	0.158901	0.033	0.0160616	0.2086
36	3	0.158666	0.273	0.00947582	0.239045
33	3	0.158569	0.335909	0.0124554	0.151273
34	3	0.158569	0.335909	0.0124554	0.151273
22	3	0.158387	0.161727	0.0512784	0.0307273
75	3	0.157821	0.029	0.0136139	0.0742
77	3	0.157821	0.029	0.0136139	0.0742
51	3	0.157779	0.125	0.0246272	0.0954
33	3	0.157371	0.218455	0.0105697	0.155045
33	3	0.156861	0.256273	0.0118588	0.1255
22	3	0.156516	0.0453636	0.0200797	0.216455
50	3	0.156304	0.303	0.0174251	0.0262
9	3	0.15589	0.195909	0.0430131	0.0803182
24	3	0.155392	0.237	0.0388239	0.330455
51	3	0.155094	0.309	0.0144762	0.0266
5	3	0.15502	0.334818	0.0773368	0.251045
6	3	0.15502	0.334818	0.0773368	0.251045
20	3	0.154927	0.303909	0.0370151	0.200727
69	3	0.154831	0.261	0.0207191	0.1342
70	3	0.154831	0.261	0.0207191	0.1342
36	3	0.154579	0.151909	0.00889092	0.121409
34	3	0.154573	0.211909	0.0111133	0.271818
9	3	0.153729	0.299182	0.0366637	0.0361364
15	3	0.153712	0.199545	0.0422658	0.148591
11	3	0.153666	0.261364	0.0419018	0.127682
12	3	0.153666	0.261364	0.0419018	0.127682
9	3	0.153505	0.0999091	0.0562934	0.111455
36	3	0.153415	0.275909	0.00796287	0.0982273
24	3	0.153114	0.276636	0.0361387	0.0953182
15	3	0.152794	0.173	0.0555495	0.0375
11	3	0.152725	0.303182	0.0497194	0.228318
12	3	0.152725	0.303182	0.0497194	0.228318
76	3	0.15241	0.041	0.0160657	0.1392
77	3	0.15241	0.041	0.0160657	0.1392
43	3	0.152261	0.044	0.0134715	0.1578
34	3	0.152258	0.203545	0.0093047	0.208727
35	3	0.151964	0.317	0.00659516	0.223136
77	3	0.151845	0.207	0.0178772	0.202
15	3	0.150956	0.253727	0.0244924	0.139455
20	3	0.150411	0.331182	0.0352697	0.231091
33	3	0.150332	0.324273	0.00754948	0.264682
34	3	0.150332	0.324273	0.00754948	0.264682
50	3	0.150033	0.341	0.0208676	0.1188
29	3	0.150023	0.305727	0.0348405	0.0343636
30	3	0.150023	0.305727	0.0348405	0.0343636
32	3	0.150023	0.305727	0.0348405	0.0343636
19	3	0.149888	0.327545	0.0332144	0.112727
14	3	0.149838	0.171909	0.0313836	0.134682
44	3	0.149763	0.102	0.0152444	0.0862
24	3	0.149751	0.226818	0.0258778	0.316591
71	3	0.149337	0.276	0.0177785	0.1426
20	3	0.149211	0.221364	0.0361678	0.0280455
5	3	0.148602	0.251909	0.0347838	0.212091
9	3	0.148232	0.0828182	0.0504232	0.0475455
48	3	0.14801	0.159	0.0232145	0.0382
[truncated: 594 more rows]

## Sheet: Fig6b_flex
data number	1=small ADV (success), 2=small (error), 3=large ADV (success), 6=large (error)	R of autocorrelation	peak lag
6	1	0.492013	0.148636
23	1	0.480792	0.161727
2	1	0.463173	0.0446364
14	1	0.450417	0.262091
37	1	0.449528	0.144636
20	1	0.427292	0.228273
22	1	0.425685	0.216273
12	1	0.424124	0.0402727
11	1	0.404351	0.246091
25	1	0.39574	0.0391818
18	1	0.387046	0.257727
27	1	0.383114	0.0439091
19	1	0.376007	0.191909
26	1	0.370078	0.242455
15	1	0.369229	0.218455
35	1	0.366455	0.173
34	1	0.360995	0.231909
34	1	0.360022	0.203182
35	1	0.3598	0.249364
37	1	0.358454	0.0337273
39	1	0.358454	0.0337273
21	1	0.356815	0.226818
5	1	0.355908	0.218455
6	1	0.355908	0.218455
12	1	0.355841	0.207182
18	1	0.355112	0.233
28	1	0.352094	0.314455
31	1	0.352094	0.314455
23	1	0.351551	0.214818
14	1	0.350923	0.281727
22	1	0.346993	0.200636
18	1	0.34336	0.169727
33	1	0.343079	0.306455
34	1	0.343079	0.306455
37	1	0.340833	0.211909
39	1	0.340833	0.211909
11	1	0.340475	0.0526364
27	1	0.334314	0.302091
22	1	0.328627	0.238818
24	1	0.328627	0.238818
38	1	0.32681	0.274455
38	1	0.326796	0.291909
23	1	0.324731	0.327182
3	1	0.323621	0.254818
24	1	0.322141	0.228636
27	1	0.321516	0.240636
22	1	0.319399	0.202455
23	1	0.319399	0.202455
24	1	0.319399	0.202455
23	1	0.318457	0.226818
18	1	0.318204	0.275545
8	1	0.317531	0.209364
19	1	0.316899	0.312273
27	1	0.316396	0.203545
11	1	0.316115	0.281727
25	1	0.315681	0.189364
18	1	0.314367	0.215182
13	1	0.314206	0.0471818
25	1	0.311291	0.162091
70	1	0.309065	0.22
37	2	0.306557	0.284636
39	2	0.306557	0.284636
33	1	0.306027	0.165727
19	1	0.305823	0.337364
26	1	0.304752	0.234455
12	1	0.304749	0.294455
27	1	0.303367	0.256273
14	1	0.303242	0.283182
35	1	0.303186	0.0980909
36	1	0.303186	0.0980909
24	1	0.302045	0.290818
17	1	0.301675	0.335545
29	1	0.301137	0.187182
30	1	0.301137	0.187182
32	1	0.301137	0.187182
20	1	0.298394	0.341364
34	1	0.295672	0.279182
35	1	0.292177	0.0395455
36	1	0.292177	0.0395455
22	1	0.290262	0.261
35	1	0.286008	0.169727
36	1	0.286008	0.169727
25	1	0.285837	0.150091
23	1	0.285011	0.102818
22	1	0.282698	0.097
46	1	0.281611	0.228
48	1	0.281611	0.228
21	1	0.281557	0.0308182
32	1	0.281305	0.033
10	1	0.281188	0.217364
34	1	0.276592	0.0533636
29	1	0.275827	0.284273
31	1	0.275827	0.284273
17	1	0.275389	0.195545
36	1	0.275322	0.156636
33	1	0.272653	0.0464545
11	1	0.271781	0.0460909
12	1	0.271781	0.0460909
35	1	0.271448	0.185727
36	1	0.271448	0.185727
10	1	0.269842	0.139182
3	1	0.269621	0.246455
18	1	0.268941	0.211182
19	1	0.268674	0.223182
21	1	0.268653	0.239909
12	2	0.268411	0.230091
17	1	0.265879	0.280636
22	1	0.264423	0.186091
21	1	0.264401	0.173364
27	1	0.261697	0.203545
4	1	0.260077	0.151909
27	1	0.256575	0.254091
25	1	0.254883	0.037
35	1	0.252998	0.0348182
25	1	0.25274	0.0457273
34	1	0.252129	0.0406364
17	1	0.251678	0.259909
9	1	0.250945	0.315182
10	1	0.250945	0.315182
20	1	0.250178	0.260273
25	1	0.249176	0.288273
35	1	0.248756	0.0384545
17	1	0.247924	0.229364
12	1	0.247576	0.319545
37	2	0.246967	0.235182
39	2	0.246967	0.235182
22	1	0.246376	0.037
24	1	0.246376	0.037
28	1	0.246341	0.216273
29	1	0.246341	0.216273
32	1	0.246341	0.216273
23	1	0.245862	0.326455
37	2	0.245595	0.0966364
39	2	0.245595	0.0966364
23	1	0.245171	0.242091
25	1	0.244203	0.190818
21	1	0.244051	0.171909
35	1	0.243218	0.0366364
21	1	0.243118	0.331909
22	1	0.24301	0.226091
34	1	0.242234	0.217364
64	1	0.242004	0.027
66	1	0.242004	0.027
20	2	0.241868	0.157364
2	1	0.240826	0.261364
35	1	0.239913	0.242455
36	1	0.239101	0.0355455
35	1	0.238054	0.124273
2	1	0.237517	0.286091
7	1	0.236255	0.329364
22	1	0.235863	0.247182
28	1	0.234824	0.305727
22	1	0.234578	0.203182
11	1	0.234236	0.172273
4	1	0.233957	0.232636
27	1	0.233669	0.246818
9	1	0.233068	0.333727
10	1	0.233068	0.333727
41	1	0.231617	0.318
42	1	0.231617	0.318
25	1	0.229752	0.336273
26	1	0.229556	0.228273
28	1	0.22902	0.289364
30	1	0.22902	0.289364
31	1	0.22902	0.289364
32	1	0.22902	0.289364
24	1	0.228012	0.222455
21	1	0.227528	0.219909
20	1	0.226791	0.298455
27	1	0.226187	0.218091
12	1	0.226068	0.331909
33	1	0.225954	0.0533636
34	1	0.225954	0.0533636
16	1	0.22548	0.207909
30	1	0.225165	0.239182
31	1	0.225165	0.239182
14	1	0.224789	0.218818
26	1	0.224625	0.206455
65	1	0.224515	0.208
19	1	0.22427	0.282455
27	1	0.223359	0.247182
20	1	0.222537	0.159182
18	1	0.222197	0.207909
17	1	0.222139	0.324636
30	2	0.221793	0.214455
36	1	0.221007	0.291545
11	1	0.22017	0.279182
12	1	0.22017	0.279182
38	1	0.220032	0.165
39	1	0.219845	0.207909
21	1	0.219827	0.236273
14	1	0.219315	0.314091
4	1	0.219025	0.0537273
38	1	0.21793	0.170455
24	1	0.217793	0.331182
33	1	0.217652	0.277727
20	1	0.217598	0.169364
16	1	0.217586	0.285364
9	1	0.215782	0.230818
20	1	0.214983	0.201727
35	1	0.214741	0.0500909
63	1	0.213896	0.131
27	1	0.213836	0.281364
33	1	0.213525	0.254818
11	1	0.213429	0.212273
30	1	0.213235	0.0820909
32	1	0.213235	0.0820909
22	1	0.213156	0.235182
23	1	0.213156	0.235182
13	1	0.213102	0.243182
34	1	0.212758	0.285364
23	1	0.212187	0.239909
24	1	0.212187	0.239909
35	1	0.211046	0.0868182
36	1	0.211046	0.0868182
8	1	0.210985	0.248636
25	1	0.210582	0.0391818
38	1	0.210423	0.249727
37	1	0.210094	0.131545
40	1	0.209521	0.165
33	1	0.2094	0.226091
14	1	0.209211	0.173727
39	1	0.208679	0.251909
37	1	0.208488	0.242091
38	1	0.208488	0.242091
14	1	0.207608	0.258818
23	1	0.207457	0.241727
35	1	0.206993	0.0435455
36	1	0.206558	0.244636
35	1	0.206336	0.203909
36	1	0.206336	0.203909
20	1	0.205879	0.283182
33	1	0.205408	0.049
26	1	0.20505	0.274091
31	2	0.204927	0.205727
32	2	0.204927	0.205727
15	2	0.204609	0.260636
22	1	0.203473	0.172273
23	1	0.203473	0.172273
43	1	0.201504	0.077
44	1	0.201504	0.077
45	1	0.201504	0.077
32	1	0.201128	0.293
23	1	0.200879	0.319545
38	1	0.200476	0.206091
11	1	0.199319	0.232636
12	1	0.199319	0.232636
2	1	0.199319	0.171909
54	1	0.198649	0.184
20	1	0.198356	0.0573636
28	1	0.196763	0.196273
22	1	0.19568	0.184636
23	1	0.19568	0.184636
24	1	0.19568	0.184636
13	1	0.19506	0.349364
22	1	0.194015	0.199909
23	1	0.194015	0.199909
61	1	0.193297	0.318
62	1	0.193297	0.318
11	1	0.193123	0.285
12	1	0.193123	0.285
19	1	0.192695	0.343909
25	1	0.192325	0.328273
21	1	0.191744	0.276636
28	1	0.191504	0.346818
30	1	0.191504	0.346818
31	1	0.191504	0.346818
32	1	0.191504	0.346818
27	1	0.189965	0.335545
35	1	0.189639	0.308273
36	1	0.189639	0.308273
18	1	0.189325	0.0533636
15	1	0.189211	0.295545
14	1	0.188572	0.0751818
15	1	0.188476	0.298455
33	1	0.187069	0.161364
36	1	0.187037	0.255182
29	1	0.186188	0.226091
32	1	0.186188	0.226091
14	2	0.185852	0.290818
15	2	0.185852	0.290818
26	1	0.185821	0.0940909
18	1	0.185619	0.145364
37	1	0.185501	0.286091
38	1	0.185501	0.286091
21	1	0.185105	0.178091
5	1	0.183873	0.189364
20	1	0.183072	0.204636
15	1	0.183042	0.161364
21	1	0.182869	0.278818
35	1	0.182774	0.319182
36	1	0.182774	0.319182
31	1	0.182268	0.255909
39	1	0.182226	0.263909
15	1	0.18217	0.271909
38	1	0.181969	0.275909
19	1	0.181378	0.225727
33	1	0.180691	0.286091
34	1	0.180691	0.286091
27	1	0.180553	0.347909
36	1	0.180248	0.274091
21	1	0.180165	0.219545
49	1	0.18003	0.109
50	1	0.18003	0.109
27	1	0.180008	0.322455
66	1	0.179718	0.222
67	1	0.179718	0.222
21	1	0.179651	0.189
25	1	0.179588	0.315545
49	1	0.178619	0.193
50	1	0.178619	0.193
10	1	0.178184	0.249
13	1	0.178119	0.290091
17	1	0.178063	0.231545
46	1	0.177629	0.261
48	1	0.177629	0.261
7	1	0.177587	0.245364
72	1	0.177433	0.312
9	1	0.176924	0.245364
23	1	0.176497	0.105
24	1	0.176497	0.105
1	1	0.175975	0.0366364
22	1	0.175775	0.171545
38	1	0.175052	0.0915455
34	1	0.174906	0.253364
14	1	0.174645	0.215182
31	1	0.174454	0.345364
37	2	0.174266	0.107545
38	2	0.174266	0.107545
39	2	0.174266	0.107545
65	1	0.174191	0.134
27	2	0.173911	0.312273
37	1	0.172985	0.327909
17	1	0.172828	0.289364
35	1	0.171872	0.306091
72	1	0.171767	0.181
73	1	0.171767	0.181
34	1	0.171678	0.0468182
40	1	0.171657	0.312
50	1	0.171556	0.29
18	1	0.171136	0.153
34	1	0.171117	0.284636
27	1	0.171059	0.269
65	1	0.171057	0.31
66	1	0.171057	0.31
67	1	0.171057	0.31
11	1	0.170858	0.210818
37	1	0.170722	0.341364
39	1	0.170722	0.341364
35	1	0.1706	0.155182
15	2	0.170159	0.271182
33	1	0.16959	0.0406364
18	1	0.169263	0.282455
34	1	0.169129	0.161727
17	1	0.168697	0.332636
36	1	0.168436	0.309727
47	1	0.16838	0.292
39	1	0.168296	0.154091
33	1	0.168076	0.316636
18	1	0.167894	0.231182
41	1	0.167546	0.33
42	1	0.167546	0.33
37	1	0.167132	0.224273
38	1	0.167132	0.224273
19	1	0.166944	0.345364
37	1	0.166743	0.320273
74	1	0.166642	0.174
25	1	0.166275	0.289
19	1	0.165781	0.298455
21	1	0.165615	0.199545
38	1	0.165605	0.272636
39	1	0.165605	0.272636
19	1	0.165098	0.200636
25	1	0.165059	0.207545
9	1	0.164966	0.197
23	1	0.164757	0.107909
42	1	0.164695	0.132
37	1	0.164339	0.325364
39	1	0.164254	0.245
38	2	0.164183	0.334455
39	2	0.164183	0.334455
37	2	0.164035	0.214455
39	2	0.164035	0.214455
34	1	0.163918	0.253727
1	1	0.16388	0.207909
3	1	0.163533	0.328273
26	1	0.163047	0.238818
14	1	0.162818	0.097
20	1	0.162168	0.292636
3	1	0.161542	0.205
4	1	0.161542	0.205
50	1	0.161413	0.203
17	1	0.160755	0.041
69	1	0.160612	0.193
70	1	0.160612	0.193
20	1	0.160339	0.223182
19	1	0.159638	0.173727
29	1	0.159375	0.162818
30	1	0.159375	0.162818
25	1	0.159179	0.255909
33	1	0.158908	0.317
34	1	0.158908	0.317
53	1	0.158541	0.263
55	1	0.158541	0.263
38	1	0.158469	0.296273
27	1	0.15765	0.045
25	1	0.157186	0.237364
36	1	0.157104	0.0439091
56	1	0.156997	0.308
57	1	0.156997	0.308
24	1	0.156853	0.0584545
18	1	0.15673	0.253
19	1	0.156095	0.177364
75	1	0.155612	0.248
76	1	0.155612	0.248
52	1	0.155469	0.188
14	1	0.154902	0.324273
36	1	0.154213	0.189364
26	1	0.154042	0.245727
22	1	0.153844	0.0904545
24	1	0.153844	0.0904545
35	1	0.153404	0.287182
76	1	0.152921	0.278
33	1	0.152655	0.265
42	1	0.152636	0.317
33	1	0.15228	0.245727
35	1	0.152147	0.231909
37	1	0.151754	0.267909
39	1	0.151754	0.267909
45	1	0.151388	0.15
36	1	0.151145	0.235909
40	1	0.150999	0.198
42	1	0.15098	0.216
49	1	0.150757	0.208
17	2	0.15063	0.316636
23	1	0.150004	0.296636
27	1	0.149918	0.338455
65	1	0.149873	0.21
66	1	0.149873	0.21
50	1	0.149238	0.317
46	1	0.148799	0.21
77	1	0.148565	0.074
40	1	0.148089	0.107
41	1	0.148089	0.107
42	1	0.148089	0.107
31	1	0.148005	0.0428182
40	1	0.147993	0.254
41	1	0.147993	0.254
24	1	0.147841	0.239909
76	1	0.147771	0.063
77	1	0.147771	0.063
37	1	0.147509	0.0904545
34	1	0.147064	0.0508182
30	1	0.147019	0.271909
19	1	0.146979	0.293727
33	1	0.146772	0.147909
34	1	0.146772	0.147909
26	1	0.146404	0.304636
33	1	0.146252	0.298091
49	1	0.146159	0.266
50	1	0.146159	0.266
36	1	0.146069	0.314818
19	1	0.145932	0.223182
73	1	0.145775	0.183
74	1	0.145775	0.183
49	1	0.145587	0.159
50	1	0.145587	0.159
12	1	0.145574	0.344636
38	1	0.145215	0.330091
37	1	0.14521	0.347909
36	1	0.145142	0.122455
63	1	0.145093	0.131
40	1	0.144956	0.159
42	1	0.144956	0.159
34	1	0.144634	0.266091
37	1	0.14456	0.0795455
63	1	0.144021	0.328
22	1	0.143915	0.310091
23	1	0.143915	0.310091
24	1	0.143915	0.310091
26	1	0.143873	0.234455
47	1	0.143864	0.21
48	1	0.143864	0.21
68	1	0.143717	0.031
69	1	0.143717	0.031
48	1	0.143682	0.251
22	1	0.143455	0.161364
49	1	0.143339	0.289
11	1	0.143173	0.277364
50	1	0.143021	0.298
27	1	0.142948	0.303545
9	1	0.142889	0.301364
10	1	0.142889	0.301364
50	1	0.14286	0.339
76	1	0.14279	0.26
24	1	0.142777	0.239545
26	1	0.142686	0.245364
75	1	0.14263	0.226
11	1	0.141934	0.342091
39	1	0.141569	0.334091
19	1	0.141298	0.203182
20	1	0.141113	0.110455
45	1	0.141064	0.171
69	1	0.141004	0.332
70	1	0.141004	0.332
68	1	0.140917	0.151
9	1	0.140874	0.0802727
33	1	0.140861	0.181364
25	1	0.140328	0.217727
35	1	0.140306	0.184273
15	1	0.139511	0.277
24	1	0.139488	0.175545
20	1	0.13926	0.273364
22	1	0.139227	0.279182
23	1	0.139227	0.279182
64	1	0.139089	0.18
65	1	0.139089	0.18
67	1	0.139089	0.18
34	1	0.138435	0.0402727
39	1	0.138044	0.283182
27	1	0.137943	0.210818
35	1	0.137775	0.339182
36	1	0.137775	0.339182
28	1	0.137774	0.0464545
37	1	0.137719	0.258818
38	1	0.137719	0.258818
23	1	0.137705	0.265364
24	1	0.137705	0.265364
75	1	0.137586	0.21
76	1	0.137586	0.21
63	1	0.137414	0.119
6	1	0.137203	0.280273
22	1	0.137094	0.275545
53	1	0.136768	0.206
55	1	0.136768	0.206
10	1	0.136751	0.335182
13	1	0.136316	0.303909
22	2	0.135393	0.342818
21	1	0.135073	0.182818
35	1	0.134709	0.193364
44	1	0.134699	0.144
52	1	0.134616	0.181
21	1	0.134313	0.0631818
38	1	0.134209	0.268636
39	1	0.134209	0.268636
29	1	0.13371	0.0617273
9	1	0.133694	0.284636
10	1	0.133694	0.284636
14	1	0.133362	0.247545
40	1	0.132841	0.202
41	1	0.132841	0.202
76	1	0.132777	0.058
20	1	0.132748	0.319909
50	1	0.132718	0.129
19	1	0.132431	0.312636
9	1	0.132401	0.276273
77	1	0.132351	0.286
18	1	0.132339	0.0697273
23	1	0.132178	0.251545
24	1	0.132178	0.251545
39	1	0.13213	0.315545
66	1	0.132094	0.307
60	1	0.131837	0.161
62	1	0.131837	0.161
70	1	0.131714	0.307
22	1	0.131714	0.190818
23	1	0.131714	0.190818
75	1	0.131514	0.103
34	1	0.131498	0.257
23	1	0.131252	0.258818
33	1	0.130968	0.262455
33	1	0.130793	0.225727
35	1	0.130538	0.163545
29	1	0.130481	0.190091
30	1	0.130481	0.190091
31	1	0.130481	0.190091
75	1	0.130246	0.058
40	1	0.130222	0.307
42	1	0.130222	0.307
10	1	0.130202	0.191545
41	1	0.130112	0.134
42	1	0.130112	0.134
16	1	0.130019	0.206455
36	1	0.130018	0.0428182
33	1	0.129259	0.285364
34	1	0.129259	0.285364
36	1	0.129246	0.294818
22	1	0.129235	0.167545
42	1	0.129215	0.1
36	1	0.128668	0.289
20	1	0.128658	0.127182
75	1	0.128484	0.318
64	1	0.128325	0.244
65	1	0.128325	0.244
66	1	0.128325	0.244
75	1	0.127687	0.168
76	1	0.127687	0.168
63	1	0.127491	0.146
19	1	0.127478	0.217
77	1	0.127335	0.238
47	1	0.12714	0.278
67	1	0.126521	0.043
36	1	0.126382	0.181727
51	1	0.126191	0.162
46	1	0.125759	0.33
59	1	0.125496	0.293
61	1	0.125496	0.293
62	1	0.125496	0.293
18	1	0.125294	0.210455
26	1	0.124964	0.314818
40	1	0.12469	0.238
52	1	0.124415	0.066
30	1	0.124069	0.234455
24	1	0.123907	0.278455
43	1	0.123834	0.039
44	1	0.123834	0.039
76	1	0.123809	0.313
63	1	0.12366	0.347
68	1	0.123553	0.041
36	1	0.123414	0.297364
5	1	0.123246	0.210455
64	1	0.12303	0.197
65	1	0.12303	0.197
36	1	0.122566	0.229364
33	1	0.122532	0.138818
28	1	0.122468	0.204273
24	1	0.122382	0.243182
34	1	0.122095	0.186455
26	1	0.121861	0.275909
75	1	0.121848	0.2
76	1	0.121848	0.2
37	1	0.121637	0.286091
38	1	0.121637	0.286091
68	1	0.120748	0.247
36	1	0.120626	0.175182
10	1	0.120608	0.302818
36	1	0.120294	0.236273
26	1	0.120011	0.278091
68	1	0.119528	0.241
43	1	0.119446	0.285
45	1	0.119446	0.285
26	1	0.119296	0.323182
12	1	0.118926	0.331909
30	1	0.118824	0.200636
31	1	0.118824	0.200636
38	1	0.118592	0.065
39	1	0.118592	0.065
35	1	0.118318	0.291909
35	1	0.11821	0.202091
37	1	0.117995	0.245
38	1	0.117995	0.245
13	1	0.117979	0.189364
77	1	0.11791	0.245
40	1	0.11727	0.251
41	1	0.11727	0.251
33	1	0.117153	0.0406364
53	1	0.11707	0.123
55	1	0.11707	0.123
75	1	0.11682	0.225
76	1	0.11682	0.225
77	1	0.11682	0.225
30	1	0.116728	0.332273
56	1	0.116602	0.226
58	1	0.116602	0.226
49	1	0.116543	0.139
50	1	0.116543	0.139
33	1	0.116535	0.335909
64	1	0.116507	0.247
66	1	0.116507	0.247
67	1	0.116507	0.247
28	1	0.116471	0.127182
32	1	0.116471	0.127182
2	1	0.116463	0.278818
20	1	0.116423	0.329
48	1	0.116337	0.32
69	1	0.116315	0.171
22	1	0.116295	0.0431818
23	1	0.116295	0.0431818
24	1	0.116295	0.0431818
35	1	0.116285	0.0439091
75	1	0.116213	0.055
76	1	0.116213	0.055
40	1	0.115952	0.171
33	1	0.114645	0.230455
34	1	0.114645	0.230455
75	1	0.114523	0.18
77	1	0.114523	0.18
39	1	0.114386	0.184273
54	1	0.114261	0.12
55	1	0.114261	0.12
64	1	0.114019	0.281
66	1	0.114019	0.281
67	1	0.114019	0.281
27	1	0.113721	0.289
39	1	0.113541	0.258455
45	1	0.113288	0.301
17	1	0.11314	0.246091
28	1	0.113104	0.319545
29	1	0.113104	0.319545
30	1	0.113104	0.319545
31	1	0.113104	0.319545
64	1	0.112979	0.264
19	1	0.111642	0.313364
31	1	0.111625	0.089
17	1	0.111256	0.126455
16	1	0.111236	0.273727
59	1	0.110923	0.097
70	1	0.110894	0.34
39	1	0.110699	0.298091
71	1	0.110684	0.19
16	1	0.110163	0.118818
35	1	0.110072	0.191182
36	1	0.110072	0.191182
19	1	0.109847	0.233
29	1	0.109587	0.337
21	1	0.109074	0.171182
36	1	0.108807	0.151909
63	1	0.108763	0.029
64	1	0.10867	0.281
65	1	0.10867	0.281
19	1	0.108436	0.268273
37	1	0.107918	0.322455
52	1	0.107769	0.035
14	1	0.107737	0.217364
15	1	0.107737	0.217364
36	1	0.106485	0.211545
35	1	0.106412	0.264636
66	1	0.106396	0.172
77	1	0.106186	0.242
63	1	0.105483	0.172
37	1	0.105444	0.0628182
38	1	0.105444	0.0628182
76	1	0.10542	0.309
29	1	0.105395	0.333
31	1	0.105395	0.333
40	1	0.104663	0.331
75	1	0.104366	0.164
77	1	0.104366	0.164
69	1	0.103796	0.04
60	1	0.103788	0.307
21	1	0.103655	0.0828182
10	1	0.103375	0.175182
62	1	0.103338	0.347
35	1	0.103076	0.127909
22	1	0.102932	0.277
24	1	0.102932	0.277
75	1	0.102717	0.285
76	1	0.102717	0.285
75	1	0.10255	0.143
47	1	0.102238	0.18
70	1	0.101868	0.308
23	1	0.101795	0.0580909
24	1	0.101795	0.0580909
42	1	0.101734	0.131
25	1	0.1017	0.209
41	1	0.101675	0.149
59	1	0.101564	0.271
25	1	0.101553	0.140273
67	1	0.101484	0.063
63	1	0.10145	0.269
41	1	0.100649	0.24
42	1	0.100649	0.24
51	1	0.100549	0.055
37	1	0.100358	0.254091
77	1	0.100136	0.196
60	1	0.0997616	0.291
61	1	0.0997616	0.291
47	1	0.0996742	0.306
48	1	0.0996742	0.306
26	1	0.099554	0.302818
76	1	0.0991003	0.275
77	1	0.0991003	0.275
75	1	0.0989032	0.308
76	1	0.0989032	0.308
75	1	0.0987069	0.264
25	1	0.0985956	0.312273
12	1	0.0984779	0.240636
54	1	0.0983901	0.189
39	1	0.0982878	0.280636
24	1	0.0982679	0.330818
39	1	0.0981824	0.179545
72	1	0.0981632	0.132
73	1	0.0981632	0.132
74	1	0.0981632	0.132
53	1	0.0980669	0.271
27	1	0.0977031	0.129727
77	1	0.0975835	0.269
46	1	0.0973746	0.212
41	1	0.097359	0.312
36	1	0.0971625	0.161
26	1	0.0970981	0.168636
55	1	0.0969741	0.11
73	1	0.0969589	0.314
75	1	0.0965576	0.298
77	1	0.0965576	0.298
77	1	0.0962746	0.232
20	1	0.0960412	0.0722727
75	1	0.0960377	0.343
71	1	0.0959121	0.323
28	1	0.0954556	0.0668182
32	1	0.0954556	0.0668182
33	1	0.0951807	0.215182
34	1	0.0951807	0.215182
65	1	0.0950756	0.057
56	1	0.0946585	0.17
58	1	0.0946585	0.17
41	1	0.0945161	0.122
19	1	0.0943794	0.251909
64	1	0.0943652	0.328
66	1	0.0943652	0.328
74	1	0.0942524	0.205
60	1	0.0942518	0.291
61	1	0.0942518	0.291
63	1	0.094242	0.296
38	1	0.0941579	0.272273
39	1	0.0941579	0.272273
50	1	0.0940881	0.174
36	1	0.0938978	0.271909
77	1	0.0936099	0.046
23	1	0.0933211	0.309
24	1	0.0933211	0.309
33	1	0.0932689	0.189364
28	1	0.093251	0.061
33	1	0.0932465	0.296273
34	1	0.0932465	0.296273
28	2	0.0929805	0.0777273
31	2	0.0929805	0.0777273
67	1	0.0929574	0.347
20	1	0.0926038	0.287909
24	1	0.0923659	0.0708182
59	1	0.0922921	0.068
61	1	0.0922921	0.068
62	1	0.0922921	0.068
75	1	0.0922869	0.093
66	1	0.091797	0.177
32	1	0.0917618	0.318455
51	1	0.0917195	0.188
39	1	0.0916603	0.330455
64	1	0.0914382	0.231
67	1	0.0914382	0.231
69	1	0.0910107	0.344
70	1	0.0910107	0.344
14	1	0.0909376	0.281
15	1	0.0909376	0.281
44	1	0.0908663	0.342
68	1	0.0906073	0.084
70	1	0.0906073	0.084
67	1	0.0905485	0.193
38	1	0.0904994	0.216273
39	1	0.0904994	0.216273
35	1	0.0898543	0.215909
31	1	0.0897509	0.213
46	1	0.0891974	0.125
47	1	0.0891974	0.125
24	1	0.0889633	0.118091
20	2	0.0889216	0.0933636
77	1	0.0887687	0.242
49	1	0.0884783	0.172
38	1	0.0884741	0.129364
39	1	0.0884741	0.129364
77	1	0.0883733	0.311
38	1	0.0883633	0.283909
35	1	0.0880639	0.219545
36	1	0.0880639	0.219545
65	1	0.0877786	0.278
67	1	0.0877786	0.278
20	1	0.0875397	0.221364
49	1	0.087244	0.201
25	1	0.0870424	0.286818
33	1	0.0869936	0.266455
59	1	0.0867985	0.219
60	1	0.0867985	0.219
26	1	0.0866916	0.323909
41	1	0.0862704	0.159
47	1	0.0862648	0.259
37	1	0.0861996	0.195545
39	1	0.0861996	0.195545
37	1	0.0861185	0.234818
49	1	0.0857782	0.143
64	1	0.0856239	0.272
59	1	0.0852085	0.315
62	1	0.0852085	0.315
58	1	0.0849975	0.182
29	1	0.0848021	0.285727
32	1	0.0848021	0.285727
22	1	0.0847057	0.206818
23	1	0.0847057	0.206818
16	1	0.0844868	0.276273
65	1	0.0843951	0.154
67	1	0.0843951	0.154
40	1	0.0842967	0.096
18	1	0.0840419	0.121
38	1	0.084002	0.0813636
21	2	0.0839817	0.190818
75	1	0.0838408	0.29
77	1	0.0838408	0.29
68	1	0.0837421	0.04
61	1	0.0831753	0.33
37	1	0.0831281	0.174455
39	1	0.0831281	0.174455
35	1	0.0829151	0.347182
59	1	0.0827549	0.228
61	1	0.0827549	0.228
62	1	0.0827549	0.228
64	1	0.0826797	0.1
65	1	0.0826797	0.1
67	1	0.0826797	0.1
68	1	0.0823043	0.055
28	1	0.081654	0.267182
29	1	0.081654	0.267182
16	1	0.0814731	0.159909
18	1	0.0813946	0.221727
27	1	0.0813421	0.193
59	1	0.0812196	0.054
65	1	0.0811027	0.09
66	1	0.0811027	0.09
76	1	0.0810175	0.172
76	1	0.0807867	0.29
77	1	0.0807867	0.29
76	1	0.0803581	0.244
68	1	0.0797467	0.323
69	1	0.0797467	0.323
38	1	0.0796512	0.0453636
54	1	0.0793049	0.205
55	1	0.0793049	0.205
68	1	0.0791131	0.051
70	1	0.0791131	0.051
15	1	0.0786839	0.266818
60	1	0.0777388	0.298
38	1	0.0773793	0.235545
75	1	0.0773008	0.273
9	1	0.0769679	0.337727
76	1	0.0768374	0.3
77	1	0.0768374	0.3
54	1	0.0767395	0.048
35	1	0.0759764	0.224636
36	1	0.0759764	0.224636
20	1	0.0750451	0.169364
3	1	0.0748121	0.221727
4	1	0.0748121	0.221727
64	1	0.074565	0.049
76	1	0.0744573	0.158
64	1	0.0742666	0.231
66	1	0.0742666	0.231
67	1	0.0742666	0.231
15	1	0.0742235	0.322818
71	1	0.0731196	0.212
57	1	0.0725774	0.347
75	1	0.0723791	0.099
76	1	0.0723791	0.099
37	1	0.0719568	0.166091
39	1	0.0719568	0.166091
15	1	0.0718973	0.294455
64	1	0.0713037	0.322
29	1	0.0709807	0.270818
30	1	0.0709807	0.270818
66	1	0.0708775	0.069
52	1	0.0705411	0.172
69	1	0.0702508	0.26
70	1	0.0702508	0.26
18	1	0.0697409	0.183182
77	1	0.0696934	0.127
53	1	0.0696322	0.027
54	1	0.0696322	0.027
9	1	0.0696185	0.300273
10	1	0.0696185	0.300273
46	1	0.0694504	0.119
48	1	0.0694504	0.119
19	1	0.0690201	0.277
49	1	0.0689318	0.273
35	1	0.0688105	0.277727
53	1	0.0685471	0.233
49	1	0.0682491	0.22
68	1	0.0672952	0.248
26	2	0.0672471	0.267545
68	1	0.0671305	0.185
69	1	0.0664712	0.317
75	1	0.0662012	0.057
77	1	0.0662012	0.057
48	1	0.0661549	0.102
59	1	0.0659892	0.109
76	1	0.0657667	0.24
49	1	0.065676	0.183
50	1	0.065676	0.183
34	1	0.0653382	0.275909
69	1	0.0649625	0.231
51	1	0.0649528	0.339
52	1	0.0649528	0.339
61	1	0.0646441	0.3
62	1	0.0646441	0.3
43	1	0.0639997	0.249
44	1	0.0639997	0.249
51	1	0.0630984	0.251
47	1	0.0626734	0.232
51	1	0.0626305	0.252
63	1	0.0623351	0.275
62	1	0.0610703	0.08
29	1	0.0609515	0.197364
32	1	0.0609515	0.197364
29	1	0.0606738	0.0540909
30	1	0.0606738	0.0540909
32	1	0.0606738	0.0540909
69	1	0.0604361	0.126
70	1	0.0604361	0.126
25	1	0.0602825	0.198455
34	1	0.0596553	0.293727
72	1	0.0595393	0.342
43	1	0.0595385	0.291
63	1	0.0593887	0.194
60	1	0.0592146	0.205
26	1	0.0577495	0.326455
65	1	0.0574674	0.147
66	1	0.0574674	0.147
41	1	0.0570905	0.273
42	1	0.0570905	0.273
26	1	0.0568322	0.232273
70	1	0.0564625	0.218
69	1	0.0550567	0.291
26	1	0.0545962	0.312636
24	1	0.0539662	0.0606364
65	1	0.0530907	0.272
67	1	0.0530907	0.272
76	1	0.0522968	0.291
77	1	0.0522968	0.291
25	1	0.052009	0.188273
21	1	0.0498262	0.258091
60	1	0.048044	0.195
61	1	0.048044	0.195
46	1	0.0475454	0.269
11	2	0.0463936	0.0635455
57	1	0.0462403	0.252
60	1	0.0445301	0.045
34	1	0.0441279	0.188636
38	1	0.0436648	0.278091
25	1	0.0432927	0.174818
20	1	0.0422813	0.249364
33	1	0.0399823	0.288636
34	1	0.0399823	0.288636
18	1	0.039804	0.268636
37	1	0.0374232	0.137727
21	1	0.0369673	0.250818
38	2	0.0324503	0.275545
20	2	0.0315211	0.317727
37	1	0.0301931	0.260273
38	1	0.0301931	0.260273
11	1	0.024667	0.187182
12	1	0.024667	0.187182
37	1	0.0191708	0.281
38	1	0.0191708	0.281
27	1	0.0168607	0.294091
22	1	0.0159929	0.307545
16	1	0.0077019	0.112273
27	1	0.0052487	0.292273
16	1	0.00206269	0.269727
15	3	0.450417	0.262091
38	3	0.449528	0.144636
21	3	0.444056	0.209
23	3	0.425685	0.216273
11	3	0.424124	0.0402727
21	6	0.417248	0.282455
33	3	0.417145	0.0515455
14	3	0.406973	0.230091
18	3	0.384611	0.269364
25	3	0.383856	0.110455
2	3	0.380807	0.246455
14	3	0.369229	0.218455
36	3	0.366455	0.173
26	3	0.36293	0.248636
33	3	0.360995	0.231909
36	3	0.3598	0.249364
38	3	0.358454	0.0337273
17	3	0.356115	0.312636
22	3	0.354463	0.314818
29	3	0.352094	0.314455
30	3	0.352094	0.314455
24	3	0.346993	0.200636
38	3	0.340833	0.211909
37	3	0.32681	0.274455
24	3	0.324731	0.327182
23	3	0.322141	0.228636
16	3	0.320784	0.229364
11	3	0.319634	0.0380909
25	6	0.319412	0.261727
24	3	0.318457	0.226818
25	3	0.317136	0.153
33	3	0.315816	0.309364
13	3	0.312841	0.213727
13	3	0.31251	0.280273
22	3	0.311279	0.265727
23	3	0.311279	0.265727
24	3	0.311279	0.265727
68	3	0.309065	0.22
26	3	0.309059	0.220636
10	3	0.308799	0.0380909
37	3	0.308586	0.309727
39	3	0.308586	0.309727
38	6	0.306557	0.284636
11	3	0.304749	0.294455
9	3	0.304368	0.276273
15	3	0.303242	0.283182
22	3	0.302045	0.290818
23	3	0.302045	0.290818
28	3	0.301137	0.187182
31	3	0.301137	0.187182
25	3	0.301053	0.331545
20	3	0.300069	0.328273
17	3	0.299431	0.0344545
35	3	0.299074	0.0359091
36	3	0.299074	0.0359091
11	3	0.297363	0.241
12	3	0.297363	0.241
3	3	0.296283	0.0562727
15	3	0.295614	0.266455
23	3	0.290262	0.261
3	3	0.288656	0.237364
4	3	0.288656	0.237364
35	3	0.288342	0.272636
36	3	0.288342	0.272636
18	3	0.285435	0.159182
22	3	0.285011	0.102818
24	3	0.285011	0.102818
18	3	0.284629	0.223182
17	3	0.283884	0.251545
24	3	0.282698	0.097
47	3	0.281611	0.228
28	3	0.281305	0.033
30	3	0.281305	0.033
31	3	0.281305	0.033
27	3	0.280456	0.345364
9	3	0.279197	0.309
10	3	0.279197	0.309
63	3	0.276901	0.264
33	3	0.276592	0.0533636
21	3	0.276585	0.138818
38	3	0.276579	0.307182
39	3	0.276579	0.307182
35	3	0.276074	0.189727
32	3	0.275827	0.284273
19	3	0.27397	0.282091
19	3	0.271173	0.341
37	3	0.271164	0.257364
39	3	0.271164	0.257364
21	3	0.270213	0.340636
27	6	0.27002	0.335545
4	3	0.269621	0.246455
15	3	0.268425	0.264636
27	3	0.265753	0.349727
63	3	0.265657	0.198
19	3	0.265065	0.310818
21	3	0.264716	0.0908182
23	3	0.264423	0.186091
36	3	0.264103	0.158818
33	3	0.263381	0.223182
20	3	0.26293	0.258818
21	6	0.262468	0.349
25	3	0.261872	0.0326364
16	3	0.261197	0.330818
34	3	0.260822	0.0722727
2	3	0.260337	0.209364
26	3	0.255628	0.307909
14	3	0.255217	0.180636
15	3	0.255217	0.180636
39	3	0.254614	0.163182
36	3	0.252998	0.0348182
22	3	0.252561	0.334455
23	3	0.252561	0.334455
24	3	0.252561	0.334455
20	3	0.25218	0.203545
19	3	0.252092	0.137364
33	3	0.251003	0.0497273
23	3	0.250118	0.337364
24	3	0.250118	0.337364
36	3	0.248756	0.0384545
26	3	0.248043	0.246455
11	3	0.247576	0.319545
22	3	0.247067	0.206091
24	3	0.247067	0.206091
38	6	0.246967	0.235182
13	3	0.246623	0.181364
23	3	0.246376	0.037
35	3	0.246366	0.0413636
36	3	0.246366	0.0413636
24	3	0.245862	0.326455
38	6	0.245595	0.0966364
15	3	0.244004	0.307182
36	3	0.243218	0.0366364
21	3	0.243217	0.335909
22	3	0.243038	0.258091
23	3	0.243038	0.258091
24	3	0.24301	0.226091
26	3	0.242797	0.220636
33	3	0.242234	0.217364
65	3	0.242004	0.027
67	3	0.242004	0.027
33	3	0.241475	0.0431818
34	3	0.241475	0.0431818
18	3	0.240198	0.152273
36	3	0.239913	0.242455
35	3	0.239101	0.0355455
36	3	0.238054	0.124273
16	3	0.237802	0.228636
13	3	0.237088	0.223182
25	3	0.236588	0.309
8	3	0.236255	0.329364
9	3	0.235962	0.162818
24	3	0.235863	0.247182
30	3	0.234824	0.305727
31	3	0.234824	0.305727
24	3	0.234578	0.203182
21	3	0.23401	0.216273
3	3	0.233957	0.232636
37	3	0.233957	0.181364
39	3	0.233957	0.181364
23	3	0.233624	0.227545
24	3	0.233624	0.227545
12	3	0.23232	0.175909
34	3	0.231975	0.239545
24	3	0.231072	0.261727
38	3	0.229979	0.265727
39	3	0.229979	0.265727
22	3	0.229768	0.296636
10	3	0.229303	0.329364
29	3	0.22902	0.289364
27	6	0.228277	0.252636
12	3	0.22824	0.317727
26	3	0.22729	0.258091
19	3	0.227077	0.130818
18	3	0.226622	0.220636
38	3	0.226253	0.233727
27	3	0.225665	0.297727
29	3	0.225165	0.239182
32	3	0.225165	0.239182
15	3	0.224789	0.218818
64	3	0.224515	0.208
11	3	0.224331	0.0344545
12	3	0.224331	0.0344545
25	3	0.223216	0.049
10	3	0.222953	0.286818
9	3	0.222462	0.248636
27	6	0.22182	0.212273
29	6	0.221793	0.214455
32	6	0.221793	0.214455
35	3	0.221007	0.291545
20	3	0.220638	0.200273
24	3	0.220282	0.0646364
37	3	0.220032	0.165
39	3	0.220032	0.165
37	3	0.219845	0.207909
38	3	0.219845	0.207909
3	3	0.219495	0.320636
4	3	0.219495	0.320636
15	3	0.219315	0.314091
35	3	0.219113	0.218455
36	3	0.219113	0.218455
12	3	0.218915	0.257
39	3	0.21793	0.170455
43	3	0.217883	0.235
44	3	0.217883	0.235
27	3	0.217039	0.270091
27	3	0.216361	0.137
25	3	0.21624	0.235909
21	3	0.215982	0.230818
17	3	0.214753	0.271182
36	3	0.214741	0.0500909
25	3	0.214677	0.0362727
76	3	0.213604	0.143
34	3	0.213525	0.254818
12	3	0.213429	0.212273
25	3	0.213372	0.247545
29	3	0.213235	0.0820909
22	3	0.212187	0.239909
7	3	0.210985	0.248636
39	3	0.210423	0.249727
27	3	0.21026	0.262455
41	3	0.209521	0.165
42	3	0.209521	0.165
15	3	0.209211	0.173727
37	3	0.208679	0.251909
11	3	0.208288	0.158455
12	3	0.208288	0.158455
25	3	0.207837	0.0493636
15	3	0.207608	0.258818
35	3	0.207534	0.285727
36	3	0.207534	0.285727
22	3	0.207457	0.241727
24	3	0.207457	0.241727
36	3	0.206993	0.0435455
20	3	0.206922	0.201364
20	3	0.206683	0.310455
35	3	0.206558	0.244636
11	3	0.206163	0.276273
12	3	0.206163	0.276273
28	6	0.204927	0.205727
17	3	0.204069	0.313
21	3	0.203616	0.226091
27	6	0.203591	0.335909
17	3	0.203583	0.264636
39	3	0.203356	0.324636
38	3	0.202644	0.196636
27	3	0.202012	0.218818
20	3	0.201555	0.249364
29	3	0.201128	0.293
30	3	0.201128	0.293
31	3	0.201128	0.293
24	3	0.200879	0.319545
16	3	0.200672	0.221
33	3	0.200536	0.204636
26	3	0.200375	0.265364
18	3	0.199311	0.0828182
53	3	0.198649	0.184
35	3	0.198071	0.294091
36	3	0.198071	0.294091
32	3	0.196763	0.196273
33	3	0.195673	0.274818
27	3	0.195593	0.177364
20	3	0.195248	0.172636
35	3	0.195137	0.217364
36	3	0.195137	0.217364
21	3	0.194727	0.174818
20	3	0.194322	0.126818
24	3	0.194015	0.199909
26	3	0.193439	0.266455
59	3	0.193297	0.318
60	3	0.193297	0.318
49	3	0.192953	0.062
29	3	0.191504	0.346818
1	3	0.190512	0.228636
18	3	0.190336	0.225727
54	3	0.189841	0.172
55	3	0.189841	0.172
36	3	0.189335	0.270818
35	3	0.189222	0.216273
22	3	0.188833	0.199909
24	3	0.188833	0.199909
15	3	0.188572	0.0751818
20	3	0.188508	0.0624545
14	3	0.188476	0.298455
38	3	0.18758	0.325
25	3	0.187243	0.181364
71	3	0.186465	0.251
33	3	0.18636	0.318455
31	3	0.186188	0.226091
39	3	0.185501	0.286091
37	3	0.185185	0.243182
28	3	0.184502	0.238455
30	3	0.184502	0.238455
31	3	0.184502	0.238455
34	3	0.184395	0.300273
6	3	0.183873	0.189364
27	3	0.183201	0.270091
27	3	0.183105	0.0671818
14	3	0.183042	0.161364
25	3	0.182508	0.301364
28	3	0.182268	0.255909
29	3	0.182268	0.255909
32	3	0.182268	0.255909
26	3	0.180734	0.0944545
35	3	0.180248	0.274091
5	3	0.179808	0.218818
25	3	0.178869	0.0824545
9	3	0.178184	0.249
74	3	0.177433	0.312
21	3	0.177052	0.206455
22	3	0.176497	0.105
23	3	0.175775	0.171545
1	3	0.175471	0.298091
35	3	0.175073	0.334091
37	3	0.175052	0.0915455
39	3	0.175052	0.0915455
33	3	0.174906	0.253364
20	3	0.174583	0.330818
20	3	0.174355	0.0748182
64	3	0.174191	0.134
67	3	0.174191	0.134
27	3	0.174172	0.269
38	3	0.17375	0.349
17	3	0.173642	0.255909
38	3	0.172985	0.327909
14	3	0.17296	0.263545
35	3	0.172566	0.239182
36	3	0.172566	0.239182
75	3	0.172054	0.075
77	3	0.172054	0.075
36	3	0.171872	0.306091
74	3	0.171767	0.181
33	3	0.171678	0.0468182
41	3	0.171657	0.312
42	3	0.171657	0.312
37	3	0.17129	0.338455
39	3	0.17129	0.338455
64	3	0.171057	0.31
50	3	0.170949	0.144
36	3	0.1706	0.155182
39	6	0.170439	0.331909
22	3	0.170172	0.266455
23	3	0.170172	0.266455
33	3	0.170154	0.0980909
34	3	0.170154	0.0980909
34	3	0.16959	0.0406364
33	3	0.169129	0.161727
2	3	0.1689	0.316273
35	3	0.168436	0.309727
48	3	0.16838	0.292
37	3	0.168296	0.154091
58	3	0.167853	0.128
40	3	0.167546	0.33
39	3	0.167132	0.224273
18	3	0.166827	0.0446364
9	3	0.166801	0.341727
10	3	0.166801	0.341727
38	3	0.166743	0.320273
39	3	0.166743	0.320273
72	3	0.166642	0.174
73	3	0.166642	0.174
63	3	0.165688	0.191
47	3	0.165663	0.276
48	3	0.165663	0.276
18	3	0.165645	0.235182
75	3	0.165645	0.248
37	3	0.165605	0.272636
20	3	0.165473	0.304273
10	3	0.164966	0.197
22	3	0.164757	0.107909
41	3	0.164695	0.132
33	3	0.164574	0.0635455
22	6	0.1644	0.0562727
24	6	0.1644	0.0562727
38	3	0.164339	0.325364
3	3	0.164288	0.233364
37	3	0.164254	0.245
38	3	0.164254	0.245
38	6	0.164035	0.214455
33	3	0.163918	0.253727
4	3	0.163715	0.263909
4	3	0.163533	0.328273
10	3	0.163508	0.172636
39	3	0.16324	0.258455
15	3	0.162818	0.097
18	3	0.162673	0.290818
17	3	0.162427	0.325
13	3	0.161993	0.0493636
40	3	0.16199	0.033
42	3	0.16199	0.033
19	3	0.161711	0.227545
16	3	0.160907	0.159909
33	3	0.16089	0.0413636
34	3	0.16089	0.0413636
68	3	0.160612	0.193
19	3	0.16017	0.346455
53	3	0.160136	0.027
25	3	0.159977	0.229
2	3	0.159892	0.195182
34	3	0.15945	0.215545
16	3	0.159384	0.223182
28	3	0.159375	0.162818
31	3	0.159375	0.162818
32	3	0.159375	0.162818
20	3	0.158842	0.300273
54	3	0.158541	0.263
37	3	0.158469	0.296273
39	3	0.158469	0.296273
37	3	0.158376	0.0471818
39	3	0.158376	0.0471818
35	3	0.157654	0.281
35	3	0.157104	0.0439091
9	3	0.156628	0.171545
49	3	0.15652	0.241
64	3	0.155784	0.245
65	3	0.155784	0.245
20	3	0.155773	0.280636
40	3	0.154373	0.18
42	3	0.154373	0.18
36	3	0.154121	0.197364
23	3	0.153844	0.0904545
26	3	0.153741	0.298455
27	3	0.153306	0.283545
63	3	0.152939	0.03
75	3	0.152921	0.278
77	3	0.152921	0.278
65	3	0.152781	0.316
67	3	0.152781	0.316
34	3	0.152655	0.265
18	3	0.152432	0.222818
34	3	0.15228	0.245727
33	3	0.151925	0.237
38	3	0.151754	0.267909
11	3	0.151721	0.197364
12	3	0.151721	0.197364
34	3	0.151441	0.0391818
43	3	0.151388	0.15
44	3	0.151388	0.15
35	3	0.151145	0.235909
41	3	0.150999	0.198
50	3	0.150757	0.208
25	3	0.150519	0.312273
27	3	0.150228	0.143545
76	3	0.150202	0.258
22	3	0.150004	0.296636
67	3	0.149873	0.21
25	3	0.149836	0.131545
66	3	0.149821	0.242
67	3	0.149821	0.242
34	3	0.14938	0.267909
20	3	0.149347	0.237364
33	3	0.149287	0.0551818
34	3	0.149287	0.0551818
47	3	0.148799	0.21
75	3	0.148565	0.074
76	3	0.148565	0.074
19	3	0.148191	0.159182
30	3	0.148005	0.0428182
32	3	0.148005	0.0428182
75	3	0.147771	0.063
63	3	0.147569	0.163
38	3	0.147509	0.0904545
28	3	0.147019	0.271909
29	3	0.147019	0.271909
35	3	0.146927	0.329
19	3	0.146571	0.252273
34	3	0.146252	0.298091
34	3	0.145666	0.326818
38	3	0.14521	0.347909
39	3	0.14521	0.347909
77	3	0.145149	0.279
41	3	0.144956	0.159
39	3	0.14456	0.0795455
30	3	0.143909	0.161727
70	3	0.143717	0.031
46	3	0.143682	0.251
51	3	0.143603	0.07
23	3	0.143455	0.161364
17	3	0.14345	0.231182
12	3	0.143173	0.277364
49	3	0.143021	0.298
23	3	0.142891	0.304273
24	3	0.142891	0.304273
49	3	0.14286	0.339
75	3	0.14279	0.26
77	3	0.14279	0.26
22	3	0.142777	0.239545
23	3	0.142777	0.239545
36	3	0.141853	0.225727
19	3	0.141749	0.213
37	3	0.141569	0.334091
22	3	0.141317	0.343545
44	3	0.141064	0.171
69	3	0.140917	0.151
10	3	0.140874	0.0802727
34	3	0.140861	0.181364
14	3	0.139726	0.152636
19	3	0.139695	0.288636
17	3	0.139621	0.258091
14	3	0.139511	0.277
66	3	0.139089	0.18
16	3	0.139019	0.298818
63	3	0.138861	0.095
27	3	0.138833	0.131545
33	3	0.138435	0.0402727
69	3	0.138421	0.056
37	3	0.138044	0.283182
30	3	0.137774	0.0464545
32	3	0.137774	0.0464545
21	3	0.137752	0.248636
39	3	0.137719	0.258818
22	3	0.137705	0.265364
20	3	0.137512	0.294818
23	3	0.137094	0.275545
37	3	0.136865	0.306818
54	3	0.136768	0.206
26	3	0.136615	0.349727
17	3	0.136265	0.191545
21	3	0.135849	0.248273
23	6	0.135393	0.342818
24	6	0.135393	0.342818
76	3	0.135388	0.228
27	3	0.135264	0.153
25	3	0.134768	0.310818
36	3	0.134709	0.193364
18	3	0.134461	0.205
72	3	0.134458	0.275
28	3	0.13371	0.0617273
30	3	0.13371	0.0617273
32	3	0.13371	0.0617273
15	3	0.133362	0.247545
63	3	0.13292	0.174
34	3	0.132866	0.313364
31	3	0.132742	0.242455
49	3	0.132718	0.129
26	3	0.132478	0.344273
10	3	0.132401	0.276273
76	3	0.132351	0.286
38	3	0.13213	0.315545
67	3	0.132094	0.307
14	3	0.131581	0.349
77	3	0.131514	0.103
33	3	0.131498	0.257
37	3	0.131368	0.121727
38	3	0.131368	0.121727
34	3	0.130968	0.262455
41	3	0.13089	0.338
42	3	0.13089	0.338
36	3	0.130538	0.163545
39	3	0.130447	0.206455
77	3	0.130246	0.058
41	3	0.130222	0.307
9	3	0.130202	0.191545
40	3	0.130112	0.134
35	3	0.130018	0.0428182
75	3	0.129589	0.069
77	3	0.129589	0.069
24	3	0.129235	0.167545
5	3	0.128819	0.0522727
77	3	0.128484	0.318
67	3	0.128325	0.244
75	3	0.127335	0.238
46	3	0.12714	0.278
33	3	0.126909	0.215182
34	3	0.126909	0.215182
20	3	0.126716	0.228636
66	3	0.126521	0.043
35	3	0.126202	0.333727
52	3	0.126191	0.162
11	3	0.125827	0.214455
48	3	0.125759	0.33
35	3	0.125527	0.118455
40	3	0.125281	0.14
41	3	0.125281	0.14
42	3	0.125281	0.14
36	3	0.125136	0.220273
22	3	0.124773	0.272636
41	3	0.12469	0.238
42	3	0.12469	0.238
51	3	0.124415	0.066
25	3	0.124282	0.250818
59	3	0.124198	0.175
61	3	0.124198	0.175
31	3	0.124069	0.234455
32	3	0.124069	0.234455
77	3	0.123809	0.313
69	3	0.123553	0.041
70	3	0.123553	0.041
6	3	0.123246	0.210455
66	3	0.12303	0.197
35	3	0.122566	0.229364
7	3	0.122561	0.135909
8	3	0.122561	0.135909
11	3	0.122505	0.0617273
12	3	0.122505	0.0617273
23	3	0.122382	0.243182
27	3	0.122153	0.279182
34	3	0.121999	0.270091
77	3	0.121848	0.2
19	3	0.121326	0.247545
69	3	0.120748	0.247
76	3	0.120719	0.107
77	3	0.120719	0.107
5	3	0.120702	0.322455
35	3	0.120626	0.175182
35	3	0.120616	0.268273
35	3	0.120294	0.236273
37	3	0.120252	0.194091
59	3	0.12007	0.264
61	3	0.12007	0.264
35	3	0.11982	0.334091
36	3	0.11982	0.334091
59	3	0.119699	0.28
61	3	0.119699	0.28
62	3	0.119699	0.28
17	3	0.119671	0.241727
9	3	0.119659	0.0991818
10	3	0.119659	0.0991818
63	3	0.119442	0.039
13	3	0.119317	0.179909
11	3	0.118926	0.331909
28	3	0.118824	0.200636
29	3	0.118824	0.200636
32	3	0.118824	0.200636
35	3	0.118732	0.256636
36	3	0.118732	0.256636
19	3	0.118716	0.219909
36	3	0.118318	0.291909
73	3	0.118196	0.29
74	3	0.118196	0.29
21	3	0.118138	0.197364
75	3	0.11791	0.245
76	3	0.11791	0.245
27	3	0.11737	0.0817273
34	3	0.117153	0.0406364
54	3	0.11707	0.123
37	3	0.116927	0.321
28	3	0.116728	0.332273
36	3	0.11652	0.345727
36	3	0.116483	0.257727
30	3	0.116471	0.127182
31	3	0.116471	0.127182
70	3	0.116315	0.171
77	3	0.116213	0.055
21	3	0.116006	0.177
41	3	0.115952	0.171
25	3	0.115551	0.0995455
20	3	0.115118	0.281364
26	6	0.114541	0.272273
76	3	0.114523	0.18
37	3	0.114386	0.184273
38	3	0.114386	0.184273
53	3	0.114261	0.12
18	3	0.114166	0.349364
65	3	0.114019	0.281
26	3	0.113988	0.131545
35	3	0.113905	0.280273
13	3	0.11388	0.238455
14	3	0.113814	0.230818
64	3	0.113764	0.237
67	3	0.113764	0.237
38	3	0.113541	0.258455
9	3	0.113297	0.163545
10	3	0.113297	0.163545
49	3	0.113166	0.277
50	3	0.113166	0.277
32	3	0.113104	0.319545
66	3	0.112979	0.264
50	3	0.112556	0.266
50	3	0.112462	0.258
40	3	0.11199	0.183
41	3	0.11199	0.183
42	3	0.11199	0.183
36	3	0.111639	0.147182
28	3	0.111625	0.089
29	3	0.111625	0.089
30	3	0.111625	0.089
32	3	0.111625	0.089
68	3	0.110894	0.34
19	3	0.110815	0.183909
37	3	0.110699	0.298091
38	3	0.110699	0.298091
43	3	0.110199	0.241
45	3	0.110199	0.241
50	3	0.11014	0.123
20	3	0.109984	0.188273
25	3	0.109665	0.326091
18	3	0.109646	0.248273
30	3	0.109587	0.337
31	3	0.109587	0.337
32	3	0.109587	0.337
19	3	0.109489	0.243909
40	3	0.109341	0.236
52	3	0.109044	0.192
37	3	0.108756	0.149364
38	3	0.108756	0.149364
39	3	0.108756	0.149364
66	3	0.10867	0.281
68	3	0.108001	0.275
69	3	0.108001	0.275
70	3	0.108001	0.275
39	3	0.107918	0.322455
22	3	0.107903	0.0646364
23	3	0.107903	0.0646364
20	3	0.107116	0.271545
49	3	0.107091	0.315
37	3	0.106733	0.0777273
38	3	0.106733	0.0777273
35	3	0.106582	0.0926364
64	3	0.106396	0.172
67	3	0.106396	0.172
51	3	0.106147	0.312
43	3	0.105917	0.296
44	3	0.105917	0.296
45	3	0.105917	0.296
20	3	0.105588	0.0486364
39	3	0.105444	0.0628182
75	3	0.10542	0.309
47	3	0.105211	0.107
48	3	0.105211	0.107
54	3	0.105187	0.241
55	3	0.105187	0.241
35	3	0.105185	0.238091
29	3	0.104898	0.339182
32	3	0.104898	0.339182
42	3	0.104663	0.331
76	3	0.104366	0.164
40	3	0.104032	0.155
42	3	0.104032	0.155
64	3	0.103982	0.039
66	3	0.103982	0.039
59	3	0.103788	0.307
61	3	0.103788	0.307
62	3	0.103788	0.307
9	3	0.103375	0.175182
27	3	0.103022	0.177364
63	3	0.102976	0.193
23	3	0.102932	0.277
76	3	0.10255	0.143
19	3	0.102496	0.339909
52	3	0.102409	0.297
46	3	0.102238	0.18
18	3	0.102189	0.149
35	3	0.102158	0.225
75	3	0.101881	0.205
76	3	0.101881	0.205
68	3	0.101868	0.308
69	3	0.101868	0.308
22	3	0.101795	0.0580909
41	3	0.101734	0.131
65	3	0.101484	0.063
34	3	0.101481	0.253364
52	3	0.100549	0.055
33	3	0.100449	0.326091
39	3	0.100358	0.254091
76	3	0.100136	0.196
59	3	0.0997616	0.291
23	3	0.0994871	0.104636
11	3	0.0993834	0.253
12	3	0.0993834	0.253
75	3	0.0991003	0.275
77	3	0.0989032	0.308
9	3	0.0988101	0.0980909
10	3	0.0988101	0.0980909
55	3	0.0983901	0.189
38	3	0.0982878	0.280636
22	3	0.0982679	0.330818
14	3	0.0982024	0.276636
49	3	0.0976932	0.344
50	3	0.0976932	0.344
76	3	0.0976559	0.071
77	3	0.0976559	0.071
76	3	0.0975835	0.269
47	3	0.0973746	0.212
48	3	0.0973746	0.212
40	3	0.097359	0.312
53	3	0.0969741	0.11
54	3	0.0969741	0.11
74	3	0.0969589	0.314
64	3	0.0968779	0.334
65	3	0.0968779	0.334
66	3	0.0968779	0.334
68	3	0.0967606	0.27
69	3	0.0967606	0.27
2	3	0.0966516	0.314091
76	3	0.0965576	0.298
21	3	0.0963972	0.212636
68	3	0.0963918	0.177
75	3	0.0962746	0.232
19	3	0.0956719	0.164273
30	3	0.0954556	0.0668182
31	3	0.0954556	0.0668182
66	3	0.0950756	0.057
11	3	0.0949487	0.189364
12	3	0.0949487	0.189364
40	3	0.0945161	0.122
67	3	0.0943652	0.328
72	3	0.0942524	0.205
73	3	0.0942524	0.205
62	3	0.0942518	0.291
77	3	0.0942198	0.075
49	3	0.0940881	0.174
35	3	0.0938978	0.271909
26	3	0.093861	0.276636
18	3	0.0938275	0.0457273
21	3	0.0936417	0.271545
75	3	0.0936099	0.046
76	3	0.0936099	0.046
34	3	0.0932689	0.189364
29	6	0.0929805	0.0777273
64	3	0.0929574	0.347
65	3	0.0929574	0.347
66	3	0.0929574	0.347
71	3	0.0927542	0.234
35	3	0.0927168	0.147545
22	3	0.0923659	0.0708182
23	3	0.0923659	0.0708182
60	3	0.0922921	0.068
76	3	0.0922869	0.093
66	3	0.092088	0.224
67	3	0.092088	0.224
19	3	0.0919528	0.222818
64	3	0.091797	0.177
65	3	0.091797	0.177
28	3	0.0917618	0.318455
30	3	0.0917618	0.318455
31	3	0.0917618	0.318455
37	3	0.0916603	0.330455
65	3	0.0914382	0.231
66	3	0.0914382	0.231
34	3	0.0912815	0.308636
68	3	0.0910107	0.344
21	3	0.0909545	0.198818
45	3	0.0908663	0.342
55	3	0.0906662	0.303
69	3	0.0906073	0.084
64	3	0.0905485	0.193
65	3	0.0905485	0.193
66	3	0.0905485	0.193
19	3	0.0904429	0.211909
33	3	0.0903006	0.233727
40	3	0.0900662	0.136
22	3	0.0898399	0.113364
28	3	0.0897509	0.213
29	3	0.0897509	0.213
32	3	0.0897509	0.213
63	3	0.0893448	0.312
41	3	0.0893009	0.307
42	3	0.0893009	0.307
17	3	0.0892147	0.331182
23	3	0.0889633	0.118091
75	3	0.0887687	0.242
76	3	0.0887687	0.242
43	3	0.0887294	0.331
45	3	0.0887294	0.331
37	3	0.0884741	0.129364
76	3	0.0883733	0.311
39	3	0.0883633	0.283909
33	3	0.0882179	0.328636
19	3	0.0881739	0.197
33	3	0.0879661	0.172273
34	3	0.0879661	0.172273
21	3	0.0877398	0.238091
50	3	0.087244	0.201
19	3	0.086994	0.206455
34	3	0.0869936	0.266455
61	3	0.0867985	0.219
46	3	0.0867026	0.202
47	3	0.0867026	0.202
48	3	0.0867026	0.202
56	3	0.0865511	0.337
57	3	0.0865511	0.337
53	3	0.0864513	0.064
55	3	0.0864513	0.064
40	3	0.0862704	0.159
42	3	0.0862704	0.159
46	3	0.0862648	0.259
36	3	0.0859303	0.346818
65	3	0.0856239	0.272
6	3	0.0855807	0.242818
33	3	0.0854928	0.339182
34	3	0.0854928	0.339182
60	3	0.0852085	0.315
61	3	0.0852085	0.315
28	3	0.0848021	0.285727
30	3	0.0848021	0.285727
75	3	0.084752	0.156
77	3	0.084752	0.156
24	3	0.0847057	0.206818
64	3	0.0843951	0.154
66	3	0.0843951	0.154
42	3	0.0842967	0.096
37	3	0.084002	0.0813636
76	3	0.0838408	0.29
69	3	0.0837421	0.04
70	3	0.0837421	0.04
27	6	0.083528	0.292636
59	3	0.0831753	0.33
60	3	0.0831753	0.33
62	3	0.0831753	0.33
18	3	0.0831593	0.315182
38	3	0.0831281	0.174455
36	3	0.0829151	0.347182
60	3	0.0827549	0.228
37	3	0.0826561	0.185
38	3	0.0826561	0.185
24	3	0.0824288	0.217
70	3	0.0823043	0.055
16	3	0.0821732	0.274818
30	3	0.081654	0.267182
31	3	0.081654	0.267182
49	3	0.0816435	0.251
50	3	0.0816435	0.251
60	3	0.0812196	0.054
62	3	0.0812196	0.054
64	3	0.0811027	0.09
67	3	0.0811027	0.09
77	3	0.0810175	0.172
20	3	0.0809043	0.202091
75	3	0.0807867	0.29
19	3	0.0806403	0.202818
27	3	0.080366	0.185
77	3	0.0803581	0.244
64	3	0.0801704	0.241
65	3	0.0801704	0.241
66	3	0.0801704	0.241
67	3	0.0801704	0.241
70	3	0.0797467	0.323
37	3	0.0796512	0.0453636
69	3	0.0791131	0.051
61	3	0.0788635	0.257
52	3	0.0784036	0.142
18	3	0.0782942	0.314455
75	3	0.0778232	0.09
76	3	0.0778232	0.09
59	3	0.0777388	0.298
62	3	0.0777388	0.298
47	3	0.0775526	0.201
48	3	0.0775526	0.201
37	3	0.0773793	0.235545
39	3	0.0773793	0.235545
77	3	0.0773008	0.273
35	3	0.0772576	0.247182
75	3	0.0768374	0.3
53	3	0.0767395	0.048
72	3	0.0766622	0.207
[truncated: 113 more rows]

[truncated: 2 more sheets: SuppFig2b, Fig4defg]
